# Supplementary material for: Crystal structure of 2,2′-bi­pyridine-1,1′-diium tetra­chlorido­zincate
Source: Acta Crystallogr E Crystallogr Commun. 2015 Feb 21;71(Pt 3):m67–8. doi: 10.1107/S2056989015003175 (PMC4350760; doi:10.1107/S2056989015003175)
Supplement: Supplementary file 1 [file e-71-00m67-sup1.cif]

##############################################################################
#                                                                            #
# This CIF contains the data in a paper accepted for publication in          #
# Acta Crystallographica Section E. It conforms to the requirements of       #
# Notes for Authors for Acta Crystallographica Section E, and has been       #
# peer reviewed under the auspices of the IUCr Commission on Journals.       #
#                                                                            #
# Full details of the Crystallographic Information File format               #
# are given in the paper "The Crystallographic Information File (CIF):       #
# a New Standard Archive File for Crystallography" by S. R. Hall, F. H.      #
# Allen and I. D. Brown [Acta Cryst. (1991), A47, 655-685].                  #
#                                                                            #
# The current version of the core CIF dictionary is obtainable from          #
# ftp://ftp.iucr.org/pub/cif_core.dic.                                       #
#                                                                            #
# Software is freely available for graphical display of the structure(s)     #
# in this CIF. For information consult the CIF software page                 #
# http://www.iucr.org/resources/cif/software.                                #
#                                                                            #
# This file may be used for bona fide research purposes within the           #
# scientific community so long as proper attribution is given to the journal # 
# article from which it was obtained.                                        #
#                                                                            #
##############################################################################
data_global
_audit_creation_method     SHELXL-97
_journal_date_recd_electronic     2015-02-04
_journal_date_accepted     2015-02-14
_journal_name_full     'Acta Crystallographica, Section E'
_journal_year     2015
_journal_volume     71
_journal_issue      3
_journal_page_first     m67
_journal_page_last     m68
_journal_paper_category     HM
_journal_paper_doi     10.1107/S2056989015003175
_journal_coeditor_code     WM5125
_publ_contact_author_name     'A. Subbiah Pandi'
_publ_contact_author_address
;
  Department of Physics
  Presidency College
  Chennai- 600 005
  India
;
_publ_contact_author_email     'aspandian59@gmail.com'
_publ_contact_author_fax     '044 091 2854 4894'
_publ_contact_author_phone     '044 091 24471061'
_publ_section_title
;
Crystal structure of 2,2'-bipyridine-1,1'-diium tetrachloridozincate
;
loop_
    _publ_author_name
    _publ_author_address
    'Jeyaraman Govindaraj'
;
      Department of Physics
      Pachaiyappa's College for Men
      Kanchipuram 631 501
      India
;
    'Subramani Thirumurugan'
;
       Department of Chemistry
       Pondicherry University
       Pondicherry 605 014
       India
;
    'Antoni Samy Clara'
;
       Department of Chemistry
       Pondicherry University
       Pondicherry 605 014
       India
;
    'Krishnamoorthy Anbalagan'
;
      Department of Chemistry
      Pondicherry University
      Pondicherry 605 014
      India
;
    'Arunachalathevar SubbiahPandi'
;    Department of Physics
     Presidency College (Autonomous)
     Chennai 600 005
     India
;
data_I
_audit_creation_method     SHELXL-97
_database_code_depnum_ccdc_archive     'CCDC 1049571'
_chemical_name_systematic
;
2,2'-Bipyridine-1,1'-diium tetrachloridozincate
;
_chemical_name_common     ?
_chemical_formula_moiety     'C10 H10 N2 2+, Cl4 Zn 2-'
_chemical_formula_sum     'C10 H10 Cl4 N2 Zn'
_chemical_formula_iupac     '(C10 H10 N2) [Zn Cl4]'
_chemical_formula_weight     365.39
_chemical_melting_point     ?
_symmetry_cell_setting     monoclinic
_symmetry_space_group_name_H-M     'P 21/c'
_symmetry_space_group_name_Hall     '-p 2ybc'
loop_
    _symmetry_equiv_pos_as_xyz
    'x, y, z'
    '-x, y+1/2, -z+1/2'
    '-x, -y, -z'
    'x, -y-1/2, z-1/2'
_cell_length_a     7.1059(4)
_cell_length_b     13.6075(6)
_cell_length_c     14.2631(7)
_cell_angle_alpha     90.00
_cell_angle_beta     100.816(5)
_cell_angle_gamma     90.00
_cell_volume     1354.65(12)
_cell_formula_units_Z     4
_cell_measurement_reflns_used     2717
_cell_measurement_theta_min     3.71
_cell_measurement_theta_max     29.24
_cell_measurement_temperature     293(2)
_exptl_crystal_description     block
_exptl_crystal_colour     colourless
_exptl_crystal_size_max     0.25
_exptl_crystal_size_mid     0.20
_exptl_crystal_size_min     0.18
_exptl_crystal_density_diffrn     1.791
_exptl_crystal_density_meas     ?
_exptl_crystal_density_method     'not measured'
_exptl_crystal_F_000     728
_exptl_absorpt_coefficient_mu     2.579
_exptl_absorpt_correction_type     multi-scan
_exptl_absorpt_process_details
;
(<i>CrysAlis PRO</i>; Oxford Diffraction, 2009)
;
_exptl_absorpt_correction_T_min     0.5650
_exptl_absorpt_correction_T_max     0.6540
_exptl_special_details
;
;
_diffrn_ambient_temperature     293(2)
_diffrn_radiation_type     MoK\a
_diffrn_radiation_wavelength     0.71073
_diffrn_radiation_source     'fine-focus sealed tube'
_diffrn_radiation_monochromator     graphite
_diffrn_measurement_device_type
               'Oxford Diffraction Xcalibur diffractometer with an Eos detector'
_diffrn_measurement_method     '\w and \f scans'
_diffrn_detector_area_resol_mean     ?
_diffrn_reflns_number     7435
_diffrn_reflns_av_R_equivalents     0.0242
_diffrn_reflns_av_sigmaI/netI     0.0321
_diffrn_reflns_theta_min     3.71
_diffrn_reflns_theta_max     29.24
_diffrn_reflns_theta_full     25.00
_diffrn_measured_fraction_theta_max     0.845
_diffrn_measured_fraction_theta_full     0.992
_diffrn_reflns_limit_h_min     -9
_diffrn_reflns_limit_h_max     9
_diffrn_reflns_limit_k_min     -17
_diffrn_reflns_limit_k_max     17
_diffrn_reflns_limit_l_min     -18
_diffrn_reflns_limit_l_max     17
_diffrn_standards_number     0
_diffrn_standards_interval_count     0
_diffrn_standards_interval_time     ?
_diffrn_standards_decay_%     0
_refine_special_details
;
Refinement of <i>F</i>^2^ against ALL reflections. The weighted <i>R</i>-factor
<i>wR</i> and goodness of fit <i>S</i> are based on <i>F</i>^2^, conventional
<i>R</i>-factors <i>R</i> are based on <i>F</i>, with <i>F</i> set to zero for
negative <i>F</i>^2^. The threshold expression of <i>F</i>^2^ >
\s(<i>F</i>^2^) is used only for calculating <i>R</i>-factors(gt) <i>etc</i>.
and is not relevant to the choice of reflections for refinement.
<i>R</i>-factors based on <i>F</i>^2^ are statistically about twice as large
as those based on <i>F</i>, and <i>R</i>- factors based on ALL data will be
even larger.
;
_reflns_number_total     3115
_reflns_number_gt     2717
_reflns_threshold_expression     I>2sigma(I)
_refine_ls_structure_factor_coef     Fsqd
_refine_ls_matrix_type     full
_refine_ls_R_factor_all     0.0311
_refine_ls_R_factor_gt     0.0247
_refine_ls_wR_factor_gt     0.0536
_refine_ls_wR_factor_ref     0.0559
_refine_ls_goodness_of_fit_ref     1.052
_refine_ls_restrained_S_all     1.052
_refine_ls_number_reflns     3115
_refine_ls_number_parameters     154
_refine_ls_number_restraints     0
_refine_ls_hydrogen_treatment     constr
_refine_ls_weighting_scheme     calc
_refine_ls_weighting_details
         'calc w=1/[\s^2^(Fo^2^)+(0.0235P)^2^+0.1003P] where P=(Fo^2^+2Fc^2^)/3'
_atom_sites_solution_hydrogens     geom
_atom_sites_solution_primary     direct
_atom_sites_solution_secondary     difmap
_refine_ls_shift/su_max     0.000
_refine_ls_shift/su_mean     0.000
_refine_diff_density_max     0.491
_refine_diff_density_min     -0.514
_refine_ls_extinction_method     none
_refine_ls_extinction_coef     ?
loop_
    _atom_type_symbol
    _atom_type_description
    _atom_type_scat_dispersion_real
    _atom_type_scat_dispersion_imag
    _atom_type_scat_source
    'C' 'C' 0.0033 0.0016
                         'International Tables Vol C Tables 4.2.6.8 and 6.1.1.4'
    'H' 'H' 0.0000 0.0000
                         'International Tables Vol C Tables 4.2.6.8 and 6.1.1.4'
    'N' 'N' 0.0061 0.0033
                         'International Tables Vol C Tables 4.2.6.8 and 6.1.1.4'
    'O' 'O' 0.0106 0.0060
                         'International Tables Vol C Tables 4.2.6.8 and 6.1.1.4'
    'Zn' 'Zn' 0.2839 1.4301
                         'International Tables Vol C Tables 4.2.6.8 and 6.1.1.4'
    'Cl' 'Cl' 0.1484 0.1585
                         'International Tables Vol C Tables 4.2.6.8 and 6.1.1.4'
_computing_data_collection
;
CrysAlis CCD (Oxford Diffraction, 2009)
;
_computing_cell_refinement
;
CrysAlis RED (Oxford Diffraction, 2009)
;
_computing_data_reduction
;
CrysAlis RED (Oxford Diffraction, 2009)
;
_computing_structure_solution
;
<i>SHELXS97</i> (Sheldrick, 2008)
;
_computing_structure_refinement
;
<i>SHELXL97</i> (Sheldrick, 2008)
;
_computing_molecular_graphics
;
<i>ORTEP-3 for Windows</i> (Farrugia, 2012)
;
_computing_publication_material
;
<i>SHELXL97</i> (Sheldrick, 2008) and <i>PLATON</i> (Spek, 2009)
;
loop_
    _atom_site_type_symbol
    _atom_site_label
    _atom_site_fract_x
    _atom_site_fract_y
    _atom_site_fract_z
    _atom_site_U_iso_or_equiv
    _atom_site_adp_type
    _atom_site_calc_flag
    _atom_site_refinement_flags
    _atom_site_occupancy
    _atom_site_symmetry_multiplicity
    _atom_site_disorder_assembly
    _atom_site_disorder_group
    C C1 0.6920(3) 0.07397(14) 0.51855(13) 0.0181(4) Uani d . 1 1 . .
    H H1 0.6776 0.0453 0.5759 0.022 Uiso calc R 1 1 . .
    C C2 0.7677(3) 0.02053(14) 0.45317(14) 0.0200(4) Uani d . 1 1 . .
    H H2 0.8001 -0.0452 0.4643 0.024 Uiso calc R 1 1 . .
    C C3 0.7947(3) 0.06655(14) 0.37010(14) 0.0192(4) Uani d . 1 1 . .
    H H3 0.8492 0.0321 0.3256 0.023 Uiso calc R 1 1 . .
    C C4 0.7409(3) 0.16360(14) 0.35321(13) 0.0164(4) Uani d . 1 1 . .
    H H4 0.7598 0.1947 0.2977 0.020 Uiso calc R 1 1 . .
    C C5 0.6590(3) 0.21376(13) 0.41919(12) 0.0130(4) Uani d . 1 1 . .
    C C6 0.5805(3) 0.31365(14) 0.40546(12) 0.0132(4) Uani d . 1 1 . .
    C C7 0.4136(3) 0.34390(14) 0.43280(12) 0.0159(4) Uani d . 1 1 . .
    H H7 0.3465 0.3010 0.4652 0.019 Uiso calc R 1 1 . .
    C C8 0.3461(3) 0.43815(15) 0.41188(13) 0.0205(4) Uani d . 1 1 . .
    H H8 0.2330 0.4586 0.4297 0.025 Uiso calc R 1 1 . .
    C C9 0.4473(3) 0.50196(14) 0.36437(13) 0.0234(4) Uani d . 1 1 . .
    H H9 0.4041 0.5658 0.3506 0.028 Uiso calc R 1 1 . .
    C C10 0.6122(3) 0.46959(14) 0.33786(13) 0.0225(4) Uani d . 1 1 . .
    H H10 0.6811 0.5114 0.3052 0.027 Uiso calc R 1 1 . .
    N N1 0.6743(2) 0.37817(11) 0.35883(10) 0.0163(3) Uani d . 1 1 . .
    H H1A 0.7786 0.3595 0.3419 0.020 Uiso calc R 1 1 . .
    N N2 0.6388(2) 0.16722(11) 0.50012(10) 0.0147(3) Uani d . 1 1 . .
    H H2A 0.5896 0.1990 0.5417 0.018 Uiso calc R 1 1 . .
    Zn Zn1 0.14622(3) 0.224086(15) 0.198218(14) 0.01454(7) Uani d . 1 1 . .
    Cl Cl1 0.43041(7) 0.28035(4) 0.16341(3) 0.02205(12) Uani d . 1 1 . .
    Cl Cl2 0.22538(7) 0.12838(3) 0.32961(3) 0.01744(10) Uani d . 1 1 . .
    Cl Cl3 -0.01698(8) 0.14035(4) 0.07333(4) 0.03026(13) Uani d . 1 1 . .
    Cl Cl4 -0.01829(7) 0.35933(3) 0.23116(3) 0.02098(11) Uani d . 1 1 . .
loop_
    _atom_site_aniso_label
    _atom_site_aniso_U_11
    _atom_site_aniso_U_22
    _atom_site_aniso_U_33
    _atom_site_aniso_U_12
    _atom_site_aniso_U_13
    _atom_site_aniso_U_23
    C1 0.0177(10) 0.0151(9) 0.0199(10) -0.0006(8) -0.0003(8) 0.0045(7)
    C2 0.0127(10) 0.0140(9) 0.0310(11) 0.0012(8) -0.0017(8) -0.0010(8)
    C3 0.0121(10) 0.0210(10) 0.0250(10) 0.0014(8) 0.0050(8) -0.0068(8)
    C4 0.0136(10) 0.0189(10) 0.0174(9) -0.0007(8) 0.0047(7) -0.0003(7)
    C5 0.0104(9) 0.0139(9) 0.0138(9) -0.0023(7) -0.0002(7) 0.0003(7)
    C6 0.0160(10) 0.0146(9) 0.0081(8) -0.0026(7) 0.0002(7) -0.0004(7)
    C7 0.0175(10) 0.0158(9) 0.0141(9) -0.0002(8) 0.0027(7) -0.0009(7)
    C8 0.0213(11) 0.0214(10) 0.0172(10) 0.0039(8) -0.0007(8) -0.0045(8)
    C9 0.0370(13) 0.0130(9) 0.0170(10) 0.0050(9) -0.0032(8) 0.0000(8)
    C10 0.0350(12) 0.0164(10) 0.0148(10) -0.0064(9) 0.0015(8) 0.0023(7)
    N1 0.0186(9) 0.0158(8) 0.0151(8) -0.0026(7) 0.0044(6) -0.0005(6)
    N2 0.0171(8) 0.0141(8) 0.0132(8) 0.0017(6) 0.0035(6) -0.0009(6)
    Zn1 0.01358(12) 0.01320(12) 0.01649(12) -0.00066(8) 0.00192(8) 0.00128(8)
    Cl1 0.0188(3) 0.0326(3) 0.0162(2) -0.0072(2) 0.00697(18) -0.00060(19)
    Cl2 0.0193(2) 0.0146(2) 0.0184(2) 0.00016(18) 0.00339(17) 0.00387(17)
    Cl3 0.0305(3) 0.0245(3) 0.0295(3) -0.0056(2) -0.0106(2) -0.0036(2)
    Cl4 0.0207(3) 0.0164(2) 0.0278(3) 0.00419(19) 0.0097(2) 0.00458(19)
_geom_special_details
;
All e.s.d.'s (except the e.s.d. in the dihedral angle between two l.s. planes)
are estimated using the full covariance matrix. The cell e.s.d.'s are taken
into account individually in the estimation of e.s.d.'s in distances, angles
and torsion angles; correlations between e.s.d.'s in cell parameters are only
used when they are defined by crystal symmetry. An approximate (isotropic)
treatment of cell e.s.d.'s is used for estimating e.s.d.'s involving l.s.
planes.
;
loop_
    _geom_bond_atom_site_label_1
    _geom_bond_atom_site_label_2
    _geom_bond_site_symmetry_2
    _geom_bond_distance
    _geom_bond_publ_flag
    C1 N2 . 1.336(2) ?
    C1 C2 . 1.370(3) ?
    C1 H1 . 0.9300 ?
    C2 C3 . 1.385(3) ?
    C2 H2 . 0.9300 ?
    C3 C4 . 1.383(3) ?
    C3 H3 . 0.9300 ?
    C4 C5 . 1.377(2) ?
    C4 H4 . 0.9300 ?
    C5 N2 . 1.348(2) ?
    C5 C6 . 1.468(2) ?
    C6 N1 . 1.350(2) ?
    C6 C7 . 1.379(2) ?
    C7 C8 . 1.382(3) ?
    C7 H7 . 0.9300 ?
    C8 C9 . 1.383(3) ?
    C8 H8 . 0.9300 ?
    C9 C10 . 1.370(3) ?
    C9 H9 . 0.9300 ?
    C10 N1 . 1.335(2) ?
    C10 H10 . 0.9300 ?
    N1 H1A . 0.8600 ?
    N2 H2A . 0.8600 ?
    Zn1 Cl3 . 2.2452(5) ?
    Zn1 Cl2 . 2.2647(5) ?
    Zn1 Cl4 . 2.2760(5) ?
    Zn1 Cl1 . 2.2994(5) ?
loop_
    _geom_angle_atom_site_label_1
    _geom_angle_atom_site_label_2
    _geom_angle_atom_site_label_3
    _geom_angle_site_symmetry_1
    _geom_angle_site_symmetry_3
    _geom_angle
    _geom_angle_publ_flag
    N2 C1 C2 . . 120.20(17) ?
    N2 C1 H1 . . 119.9 ?
    C2 C1 H1 . . 119.9 ?
    C1 C2 C3 . . 118.53(18) ?
    C1 C2 H2 . . 120.7 ?
    C3 C2 H2 . . 120.7 ?
    C4 C3 C2 . . 120.15(17) ?
    C4 C3 H3 . . 119.9 ?
    C2 C3 H3 . . 119.9 ?
    C5 C4 C3 . . 119.53(17) ?
    C5 C4 H4 . . 120.2 ?
    C3 C4 H4 . . 120.2 ?
    N2 C5 C4 . . 118.61(16) ?
    N2 C5 C6 . . 116.77(15) ?
    C4 C5 C6 . . 124.51(16) ?
    N1 C6 C7 . . 118.37(17) ?
    N1 C6 C5 . . 117.22(16) ?
    C7 C6 C5 . . 124.33(16) ?
    C6 C7 C8 . . 119.84(18) ?
    C6 C7 H7 . . 120.1 ?
    C8 C7 H7 . . 120.1 ?
    C7 C8 C9 . . 119.83(18) ?
    C7 C8 H8 . . 120.1 ?
    C9 C8 H8 . . 120.1 ?
    C10 C9 C8 . . 118.92(18) ?
    C10 C9 H9 . . 120.5 ?
    C8 C9 H9 . . 120.5 ?
    N1 C10 C9 . . 120.09(18) ?
    N1 C10 H10 . . 120.0 ?
    C9 C10 H10 . . 120.0 ?
    C10 N1 C6 . . 122.94(17) ?
    C10 N1 H1A . . 118.5 ?
    C6 N1 H1A . . 118.5 ?
    C1 N2 C5 . . 122.91(16) ?
    C1 N2 H2A . . 118.5 ?
    C5 N2 H2A . . 118.5 ?
    Cl3 Zn1 Cl2 . . 112.08(2) ?
    Cl3 Zn1 Cl4 . . 111.43(2) ?
    Cl2 Zn1 Cl4 . . 110.585(18) ?
    Cl3 Zn1 Cl1 . . 109.97(2) ?
    Cl2 Zn1 Cl1 . . 106.16(2) ?
    Cl4 Zn1 Cl1 . . 106.33(2) ?
loop_
    _geom_torsion_atom_site_label_1
    _geom_torsion_atom_site_label_2
    _geom_torsion_atom_site_label_3
    _geom_torsion_atom_site_label_4
    _geom_torsion_site_symmetry_1
    _geom_torsion_site_symmetry_2
    _geom_torsion_site_symmetry_3
    _geom_torsion_site_symmetry_4
    _geom_torsion
    _geom_torsion_publ_flag
    N2 C1 C2 C3 . . . . 2.6(3) ?
    C1 C2 C3 C4 . . . . -1.8(3) ?
    C2 C3 C4 C5 . . . . -0.5(3) ?
    C3 C4 C5 N2 . . . . 1.9(3) ?
    C3 C4 C5 C6 . . . . -174.26(18) ?
    N2 C5 C6 N1 . . . . 146.62(17) ?
    C4 C5 C6 N1 . . . . -37.1(3) ?
    N2 C5 C6 C7 . . . . -36.7(3) ?
    C4 C5 C6 C7 . . . . 139.56(19) ?
    N1 C6 C7 C8 . . . . 0.3(3) ?
    C5 C6 C7 C8 . . . . -176.39(17) ?
    C6 C7 C8 C9 . . . . -0.6(3) ?
    C7 C8 C9 C10 . . . . 0.8(3) ?
    C8 C9 C10 N1 . . . . -0.7(3) ?
    C9 C10 N1 C6 . . . . 0.5(3) ?
    C7 C6 N1 C10 . . . . -0.2(3) ?
    C5 C6 N1 C10 . . . . 176.69(16) ?
    C2 C1 N2 C5 . . . . -1.2(3) ?
    C4 C5 N2 C1 . . . . -1.1(3) ?
    C6 C5 N2 C1 . . . . 175.37(17) ?
loop_
    _geom_hbond_atom_site_label_D
    _geom_hbond_atom_site_label_H
    _geom_hbond_atom_site_label_A
    _geom_hbond_site_symmetry_A
    _geom_hbond_distance_DH
    _geom_hbond_distance_HA
    _geom_hbond_distance_DA
    _geom_hbond_angle_DHA
    N1 H1A Cl4 1_655 0.86 2.33 3.1058(15) 150
    N2 H2A Cl1 4_566 0.86 2.26 3.0693(15) 157
    C1 H1 Cl2 3_656 0.93 2.74 3.4842(19) 137
    C3 H3 Cl4 2_645 0.93 2.83 3.664(2) 150
    C10 H10 Cl2 2_655 0.93 2.67 3.570(2) 162
