# Supplementary material for: Crystal structure of 2,2′-bi­pyridine-1,1′-diium tetra­chlorido­zincate
Source: Acta Crystallogr E Crystallogr Commun. 2015 Feb 21;71(Pt 3):m67–8. doi: 10.1107/S2056989015003175 (PMC4350760; doi:10.1107/S2056989015003175)
Supplement: Supplementary file 2 [file e-71-00m67-Isup2.hkl]

# 
# h,k,l, Fc-squared, Fo-squared, sigma(Fo-squared) and status flag 
# 
data_I

_shelx_title ' KS-ST-ZBY-LT4'
_shelx_refln_list_code          4 
_shelx_F_calc_maximum      195.65 
_exptl_crystal_F_000       728.00 
_reflns_d_resolution_high  0.7275 
 
loop_ 
 _symmetry_equiv_pos_as_xyz 
 'x, y, z' 
 '-x, y+1/2, -z+1/2' 
 '-x, -y, -z' 
 'x, -y-1/2, z-1/2' 
 
_cell_length_a     7.1059 
_cell_length_b    13.6075 
_cell_length_c    14.2631 
_cell_angle_alpha  90.000 
_cell_angle_beta  100.816 
_cell_angle_gamma  90.000 
 
_shelx_F_squared_multiplier     1.000 
 
loop_ 
 _refln_index_h 
 _refln_index_k 
 _refln_index_l 
 _refln_F_squared_calc 
 _refln_F_squared_meas 
 _refln_F_squared_sigma 
 _refln_observed_status 
   2   0   0      131.39      100.05     10.93 o 
   3   0   0      440.02      506.72     21.01 o 
   4   0   0       37.80       34.49     13.98 o 
   5   0   0     8560.92     8483.52    167.70 o 
   6   0   0     1417.21     1346.23     75.19 o 
   7   0   0     4079.80     3893.48    139.86 o 
   8   0   0      449.97      467.97     54.92 o 
   2   1   0     9587.20     9290.57    144.89 o 
   3   1   0     1178.79     1217.65     20.40 o 
   4   1   0    15431.43    14777.72    172.88 o 
   5   1   0     1758.89     1685.62     53.35 o 
   6   1   0     3693.62     3617.91     44.43 o 
   7   1   0      457.17      424.70     33.48 o 
   8   1   0      254.42      235.49     40.05 o 
   2   2   0     1758.65     1870.42     24.59 o 
   3   2   0     3561.72     3374.45     27.60 o 
   4   2   0     4727.05     4564.13     43.35 o 
   5   2   0      165.65      149.16      8.35 o 
   6   2   0      524.05      545.63     34.15 o 
   7   2   0     4809.62     4746.39    155.17 o 
   8   2   0       57.47       47.49     23.48 o 
   1   3   0     8985.28     8612.68     94.17 o 
   2   3   0     3479.59     3472.20     48.02 o 
   3   3   0     5664.23     5508.80     69.23 o 
   4   3   0     1277.08     1278.47     94.11 o 
   5   3   0     1137.06     1151.74     65.49 o 
   6   3   0     2023.77     2003.25     92.25 o 
   7   3   0      767.65      773.06     64.14 o 
   8   3   0     2663.10     2700.58    128.98 o 
   1   4   0     7641.33     8052.11    101.22 o 
   2   4   0      541.63      569.24     16.09 o 
   3   4   0    18529.22    17996.59    202.13 o 
   4   4   0    15735.98    15697.87    465.19 o 
   5   4   0     2225.68     2184.78     59.41 o 
   6   4   0       40.47       46.94     12.07 o 
   7   4   0     1380.50     1343.11     83.93 o 
   8   4   0      249.25      254.95     42.23 o 
   1   5   0     1415.97     1471.30     48.59 o 
   2   5   0     1536.99     1470.75     28.25 o 
   3   5   0     6763.13     6974.21    103.37 o 
   4   5   0      256.62      268.59     20.45 o 
   5   5   0      626.49      616.64     34.28 o 
   6   5   0      606.94      645.88     67.56 o 
   7   5   0     1330.12     1337.62     57.13 o 
   8   5   0     2628.33     2667.74    128.41 o 
   1   6   0        7.23       21.67     10.86 o 
   2   6   0     2514.96     2712.49    139.89 o 
   3   6   0     5004.18     4909.70     90.03 o 
   4   6   0     3675.11     3688.58     75.02 o 
   5   6   0     1479.93     1584.14     97.56 o 
   6   6   0      511.73      539.66     42.14 o 
   7   6   0      164.27      193.38     23.57 o 
   8   6   0      222.12      189.96     37.23 o 
   1   7   0     5560.26     5521.21    109.93 o 
   2   7   0      594.64      564.44     27.04 o 
   3   7   0       13.31       13.79      3.93 o 
   4   7   0     1692.36     1676.78     46.06 o 
   5   7   0       13.93        9.58      9.69 o 
   6   7   0        1.64        3.06     10.78 o 
   7   7   0      177.47      197.22     24.42 o 
   8   7   0        9.74       20.11     21.35 o 
   0   8   0     6603.14     6144.60     74.65 o 
   1   8   0     4876.73     4867.67    120.86 o 
   2   8   0      484.18      526.91     27.62 o 
   3   8   0        7.82        7.90      8.70 o 
   4   8   0     2534.63     2556.23     57.64 o 
   5   8   0      990.08     1015.31     45.86 o 
   6   8   0      256.41      275.92     26.74 o 
   7   8   0      237.44      231.80     41.32 o 
   8   8   0      429.99      418.14     55.65 o 
   1   9   0      488.48      528.53     28.89 o 
   2   9   0        6.67       16.50     13.97 o 
   3   9   0      976.88     1018.28     57.25 o 
   4   9   0     1244.07     1300.70     69.57 o 
   5   9   0      142.37      179.82     21.90 o 
   6   9   0      268.39      281.89     28.60 o 
   7   9   0      337.26      354.60     33.07 o 
   0  10   0     2241.28     2371.21     48.39 o 
   1  10   0     2878.48     2924.98    107.32 o 
   2  10   0      546.63      534.63     30.87 o 
   3  10   0     1741.86     1726.24     67.22 o 
   4  10   0     1404.92     1401.24     54.08 o 
   5  10   0      758.67      770.60     43.03 o 
   6  10   0      351.41      366.94     32.27 o 
   7  10   0        1.11        4.03     10.72 o 
   1  11   0      659.80      691.71     38.26 o 
   2  11   0      797.03      807.15     45.20 o 
   3  11   0       33.41       16.52     14.13 o 
   4  11   0      112.14      124.85     20.84 o 
   5  11   0      247.97      292.84     37.55 o 
   6  11   0       34.01       36.20     13.62 o 
   7  11   0       18.81       -4.53     12.25 o 
   0  12   0     4213.17     4219.13     64.56 o 
   1  12   0      821.52      894.81     42.49 o 
   2  12   0       32.68       60.05     15.34 o 
   3  12   0       32.28       21.74     25.79 o 
   4  12   0       42.93       60.82     15.47 o 
   5  12   0      737.72      770.85     46.29 o 
   6  12   0      166.13      177.72     25.70 o 
   1  13   0     2441.58     2493.34    140.99 o 
   2  13   0       34.06       32.35     13.50 o 
   3  13   0       11.88       -0.41     11.19 o 
   4  13   0     2184.03     2330.06    192.20 o 
   5  13   0       48.86       55.34     20.45 o 
   6  13   0      135.36      136.78     23.50 o 
   0  14   0     8894.72     8720.40    310.55 o 
   1  14   0     1663.99     1748.41    101.52 o 
   2  14   0      635.51      626.66     40.62 o 
   3  14   0       17.05       16.73     12.50 o 
   4  14   0      128.40      140.06     22.81 o 
   5  14   0      597.89      576.18     43.32 o 
   6  14   0      761.87      822.66     75.53 o 
   1  15   0      136.83      143.31     27.70 o 
   2  15   0       52.69       64.20     16.84 o 
   3  15   0      889.99      815.14     49.46 o 
   4  15   0     1152.27     1204.66     82.42 o 
   5  15   0      835.64      863.11     76.97 o 
   0  16   0      478.59      433.35     48.05 o 
   1  16   0       51.18       59.69     13.60 o 
   2  16   0      151.27      191.18     26.25 o 
   3  16   0      383.98      391.17     38.79 o 
   1  17   0      334.13      314.48     47.35 o 
  -9   1   1       26.75       39.23     24.53 o 
  -8   1   1       38.45       22.49     18.57 o 
  -7   1   1      445.93      423.26     33.43 o 
  -6   1   1      806.57      726.87     39.06 o 
  -5   1   1        6.06       20.94     11.55 o 
  -4   1   1       89.29       96.94      7.78 o 
  -3   1   1      379.25      383.82      9.87 o 
  -2   1   1    11771.51    11829.07    183.82 o 
   2   1   1     4430.57     4687.99     46.42 o 
   3   1   1     1462.54     1481.32     24.21 o 
   4   1   1      637.54      689.61     31.43 o 
   5   1   1      130.69      125.65     16.42 o 
   6   1   1       22.80       24.81      5.50 o 
   7   1   1      366.83      374.72     32.71 o 
   8   1   1        7.08       -0.55     12.14 o 
  -9   2   1        8.49       -8.04     18.34 o 
  -8   2   1      234.44      238.60     39.20 o 
  -7   2   1      280.28      286.44     38.92 o 
  -6   2   1        7.13       12.06     15.25 o 
  -5   2   1     1067.31     1107.24     39.28 o 
  -4   2   1        1.92        5.26      3.65 o 
  -3   2   1     6564.85     6559.46     49.96 o 
  -2   2   1     5822.37     5936.41     64.71 o 
   1   2   1     5560.31     5492.38     60.81 o 
   2   2   1    15704.26    15707.71     88.94 o 
   3   2   1     6334.11     6455.84     49.27 o 
   4   2   1      270.76      307.42     12.17 o 
   5   2   1     1403.63     1416.80     37.12 o 
   6   2   1      435.80      447.16     32.07 o 
   7   2   1      536.50      577.16     57.00 o 
   8   2   1      133.40      128.32     33.24 o 
  -8   3   1       18.00       36.32     19.83 o 
  -7   3   1     1441.46     1340.54     81.49 o 
  -6   3   1      499.21      506.93     45.84 o 
  -5   3   1       59.31       50.25     10.42 o 
  -4   3   1        7.22       10.01      7.39 o 
  -3   3   1      162.30      180.78     10.33 o 
  -2   3   1    12343.98    12533.03    118.57 o 
   0   3   1      195.78      206.38     12.37 o 
   1   3   1       41.70       77.93     19.38 o 
   2   3   1     2011.26     1988.60     26.02 o 
   3   3   1      264.28      248.26     11.97 o 
   4   3   1      784.60      793.33     21.29 o 
   5   3   1      605.28      632.76     19.87 o 
   6   3   1      100.82       99.62     25.14 o 
   7   3   1      100.51       92.59     27.35 o 
   8   3   1        1.07       25.55     23.13 o 
  -8   4   1      423.12      402.67     51.22 o 
  -7   4   1      211.93      205.29     34.90 o 
  -6   4   1     1439.09     1528.52     53.32 o 
  -5   4   1       10.02        0.88      7.61 o 
  -4   4   1     1820.11     1973.65     57.84 o 
  -3   4   1     1235.89     1156.34     18.81 o 
  -2   4   1     4134.35     4298.41     58.37 o 
  -1   4   1     2286.33     2447.98     53.77 o 
   0   4   1      856.08      912.40     21.92 o 
   1   4   1     1705.10     1612.80     18.78 o 
   2   4   1     2168.06     2341.44     44.19 o 
   3   4   1      339.51      315.63     19.80 o 
   4   4   1     1192.72     1205.44     54.79 o 
   5   4   1     3436.50     3619.01    154.22 o 
   6   4   1      878.10      915.79     44.63 o 
   7   4   1        8.45        1.83     15.45 o 
   8   4   1      625.11      657.22     66.53 o 
  -8   5   1      773.02      805.62     71.23 o 
  -7   5   1      100.42      107.97     17.47 o 
  -6   5   1      544.67      550.77     32.97 o 
  -5   5   1     5133.88     5323.99    243.29 o 
  -4   5   1      170.88      173.17     16.40 o 
  -3   5   1      510.53      537.44     16.59 o 
  -2   5   1     4274.29     4451.79     44.87 o 
  -1   5   1      173.77      166.88     17.18 o 
   0   5   1        6.03       15.70      5.68 o 
   1   5   1      247.85      287.94     23.36 o 
   2   5   1     7889.38     7504.58    173.74 o 
   3   5   1     4098.94     4251.71     58.22 o 
   4   5   1        8.99        8.69      8.29 o 
   5   5   1     4076.85     4202.63    213.89 o 
   6   5   1      448.73      447.87     31.81 o 
   7   5   1       30.15       20.23     10.18 o 
   8   5   1      734.09      757.39     71.40 o 
  -8   6   1      974.57      919.62     76.54 o 
  -7   6   1      479.23      562.70     40.34 o 
  -6   6   1     3172.69     3297.22    105.74 o 
  -5   6   1       38.02       47.18     11.95 o 
  -4   6   1     3962.23     4120.55    167.23 o 
  -3   6   1      253.31      305.83     10.82 o 
  -2   6   1     1253.24     1371.88     55.73 o 
  -1   6   1      452.33      410.92     27.76 o 
   0   6   1     1069.66     1106.09     27.94 o 
   1   6   1    23784.09    23445.42    214.09 o 
   2   6   1     1174.92     1096.99     27.85 o 
   3   6   1     2906.58     2960.84     50.30 o 
   4   6   1      538.89      552.49     30.59 o 
   5   6   1     2121.64     2127.58     64.04 o 
   6   6   1     6410.12     6554.83    233.04 o 
   7   6   1     2100.16     2171.17     83.15 o 
   8   6   1       54.06       61.72     24.92 o 
  -8   7   1     2549.60     2347.28    122.80 o 
  -7   7   1      435.96      449.68     34.27 o 
  -6   7   1     2572.57     2560.90    145.29 o 
  -5   7   1     6301.17     6418.40    119.27 o 
  -4   7   1      972.70      946.15     21.65 o 
  -3   7   1      639.69      602.58     20.27 o 
  -2   7   1      461.47      520.95     43.57 o 
  -1   7   1      419.37      420.01     30.01 o 
   0   7   1      817.99      950.49     27.93 o 
   1   7   1      199.69      233.40     25.37 o 
   2   7   1    16382.73    16130.77    599.87 o 
   3   7   1     3947.82     4065.78    134.57 o 
   4   7   1       56.20       59.35      8.32 o 
   5   7   1     2760.39     2893.66     76.89 o 
   6   7   1     1914.92     2024.81     69.58 o 
   7   7   1      131.19      145.74     22.47 o 
   8   7   1       88.11      113.33     32.87 o 
  -8   8   1      310.88      355.43     51.43 o 
  -7   8   1       78.33       85.15     16.59 o 
  -6   8   1     3086.90     3364.92    113.81 o 
  -5   8   1      556.67      568.09     33.91 o 
  -4   8   1     4020.86     4109.63     62.78 o 
  -3   8   1      962.07     1016.05     73.71 o 
  -2   8   1     2272.55     2285.29    130.01 o 
  -1   8   1     3920.76     3680.49     94.12 o 
   0   8   1     3543.58     3657.64     56.85 o 
   1   8   1     5831.37     5643.09    260.39 o 
   2   8   1      954.57     1004.84     38.43 o 
   3   8   1     1110.01     1091.72     42.68 o 
   4   8   1     1074.12     1093.74     49.25 o 
   5   8   1      759.43      792.04     48.80 o 
   6   8   1     2308.71     2422.33     77.92 o 
   7   8   1     1638.36     1648.04     69.22 o 
  -7   9   1       13.77       12.95     19.10 o 
  -6   9   1      176.85      192.93     23.33 o 
  -5   9   1     4919.79     4978.66    199.79 o 
  -4   9   1      626.47      666.25     37.82 o 
  -3   9   1     1121.53     1145.69     59.38 o 
  -2   9   1     4108.91     4018.18    248.81 o 
  -1   9   1     8991.71     8622.84     95.86 o 
   0   9   1       62.62       72.70      9.11 o 
   1   9   1     2222.80     2281.98     70.81 o 
   2   9   1     9157.25     9397.23    517.78 o 
   3   9   1      100.96      102.87     16.22 o 
   4   9   1        1.96       10.21     13.44 o 
   5   9   1     1284.02     1365.91     56.04 o 
   6   9   1     1071.42     1137.14    103.42 o 
   7   9   1       98.92       99.59     19.63 o 
  -7  10   1       79.50       90.21     29.65 o 
  -6  10   1     1289.67     1307.83     66.30 o 
  -5  10   1      174.81      184.62     21.76 o 
  -4  10   1      702.97      698.94     38.03 o 
  -3  10   1     4735.53     4756.35    185.97 o 
  -2  10   1     7782.29     7799.73    317.47 o 
  -1  10   1     4856.39     4789.34     73.94 o 
   0  10   1     2479.90     2516.16     49.61 o 
   1  10   1      829.62      845.99     75.13 o 
   2  10   1      161.44      156.66     18.51 o 
   3  10   1     3413.20     3573.61    181.20 o 
   4  10   1     1309.47     1371.05     54.62 o 
   5  10   1      738.33      781.42     44.27 o 
   6  10   1       69.28       46.12     17.50 o 
   7  10   1       11.84       31.68     14.30 o 
  -7  11   1      232.00      186.20     37.73 o 
  -6  11   1      695.91      723.99     45.49 o 
  -5  11   1     1096.80     1149.39     52.95 o 
  -4  11   1      450.23      471.50     32.39 o 
  -3  11   1       51.11       41.79     11.80 o 
  -2  11   1     5537.17     5430.22    282.37 o 
  -1  11   1     9642.08     9131.71    105.79 o 
   0  11   1      321.07      303.47     13.61 o 
   1  11   1      536.76      573.60     33.94 o 
   2  11   1     3769.89     3774.39    171.55 o 
   3  11   1      573.52      617.51     36.63 o 
   4  11   1       22.01       17.73     10.75 o 
   5  11   1      611.69      575.10     39.34 o 
   6  11   1     1009.60     1075.37     57.06 o 
   7  11   1       54.98       77.09     26.83 o 
  -6  12   1      676.38      775.84     48.26 o 
  -5  12   1      366.47      357.57     31.28 o 
  -4  12   1     1378.14     1377.72     57.66 o 
  -3  12   1     3297.01     3332.96    104.48 o 
  -2  12   1     1338.12     1315.93     42.23 o 
  -1  12   1       49.70       76.88     13.34 o 
   0  12   1     1053.45     1066.59     34.48 o 
   1  12   1     1691.64     1722.55    143.15 o 
   2  12   1     1501.45     1407.14     55.90 o 
   3  12   1     1582.65     1730.35     66.67 o 
   4  12   1     1934.18     1984.91     71.10 o 
   5  12   1     1326.73     1340.17     84.85 o 
   6  12   1       30.29       11.63     12.89 o 
   7  12   1      100.81       86.81     27.08 o 
  -6  13   1      126.13      147.42     29.44 o 
  -5  13   1     1072.88     1093.68     56.14 o 
  -4  13   1       26.92       23.38     13.06 o 
  -3  13   1       34.67       52.25     16.23 o 
  -2  13   1     3457.43     3323.59     78.50 o 
  -1  13   1      721.99      835.95     90.77 o 
   0  13   1       66.55      107.91     19.37 o 
   1  13   1      305.39      289.00     34.21 o 
   2  13   1     2330.93     2259.69     73.96 o 
   3  13   1      673.62      677.57     41.67 o 
   4  13   1       17.41       22.26     11.36 o 
   5  13   1     1915.84     1942.62     80.32 o 
   6  13   1      381.14      349.35     50.28 o 
  -6  14   1      539.62      551.17     44.26 o 
  -5  14   1      214.76      282.31     25.76 o 
  -4  14   1      535.77      543.69     32.04 o 
  -3  14   1        9.27       10.32      8.99 o 
  -2  14   1       27.60       51.49     21.51 o 
  -1  14   1       71.60       61.82     16.33 o 
   0  14   1      322.28      326.38     52.92 o 
   1  14   1     2605.11     2527.14     94.60 o 
   2  14   1       38.80       38.00     14.31 o 
   3  14   1      284.35      281.00     29.57 o 
   4  14   1     1386.50     1351.24     98.14 o 
   5  14   1      313.92      284.71     31.86 o 
  -5  15   1     1320.00     1204.83    120.97 o 
  -4  15   1      185.92      194.89     25.85 o 
  -3  15   1        3.14        2.78     11.16 o 
  -2  15   1       30.80       30.12     13.61 o 
  -1  15   1       50.68       41.04     12.33 o 
   0  15   1        1.50        7.67     11.55 o 
   1  15   1        1.66       -3.97     10.02 o 
   2  15   1     1201.20     1176.65     58.66 o 
   3  15   1     1774.92     1803.28     73.68 o 
   4  15   1        0.80       16.92     15.21 o 
  -3  16   1       78.71       87.94     20.32 o 
  -2  16   1        8.27       24.58     13.91 o 
  -1  16   1      380.37      383.11     28.71 o 
   0  16   1      384.30      416.65     26.03 o 
   1  16   1      663.04      736.37     48.21 o 
   2  16   1      298.48      267.97     30.40 o 
   3  16   1       44.20       48.23     15.45 o 
  -2  17   1       18.11       25.96     20.18 o 
  -1  17   1       25.20       21.92     11.58 o 
   0  17   1        0.08        9.18      9.56 o 
  -8   0   2       61.43       64.43     23.73 o 
  -7   0   2     2626.00     2585.12    109.64 o 
  -6   0   2     5288.26     5126.83    139.00 o 
  -5   0   2     4955.95     4693.52     73.65 o 
  -4   0   2     1326.89     1287.84     33.63 o 
  -3   0   2    20349.65    19197.46     93.15 o 
  -2   0   2      181.31      245.16     11.62 o 
  -1   0   2       15.42       32.10      4.00 o 
   2   0   2       15.83       13.48      5.25 o 
   3   0   2     2499.86     2559.62     75.55 o 
   4   0   2     3933.13     3691.28    104.05 o 
   5   0   2     1126.03     1177.27     67.00 o 
   6   0   2     1184.30     1222.55     73.99 o 
   7   0   2     1691.59     1762.96     97.84 o 
   8   0   2     1260.84     1277.81     92.04 o 
  -9   1   2       50.83       93.65     30.62 o 
  -8   1   2      180.24      177.68     33.83 o 
  -7   1   2     4388.11     4239.15    139.97 o 
  -6   1   2        4.21       -1.54      9.14 o 
  -5   1   2     1701.19     1740.28     31.86 o 
  -4   1   2     7359.71     6910.99     58.04 o 
  -3   1   2       40.38       53.10      3.91 o 
  -2   1   2    22740.79    21660.72     75.53 o 
  -1   1   2    38277.88    32472.56    108.46 o 
   2   1   2     3991.49     4211.08     60.42 o 
   3   1   2     4535.90     4564.88     57.93 o 
   4   1   2      307.89      321.23     23.10 o 
   5   1   2     3057.72     2927.51     73.42 o 
   6   1   2     3350.07     3298.46     56.34 o 
   7   1   2     3808.62     3769.95    100.81 o 
   8   1   2       71.78       63.09     18.18 o 
  -9   2   2      131.87       86.00     27.14 o 
  -8   2   2      157.87      175.01     33.29 o 
  -7   2   2     1146.96     1164.43     74.55 o 
  -6   2   2     4562.52     4413.98    129.48 o 
  -5   2   2      335.34      345.15     33.07 o 
  -4   2   2      300.20      304.59     13.60 o 
  -3   2   2    19051.79    18967.33    129.25 o 
  -2   2   2      370.61      313.69      9.92 o 
  -1   2   2      282.41      333.69     14.05 o 
   1   2   2    17070.85    16349.86    144.68 o 
   2   2   2     1494.99     1718.78     24.88 o 
   3   2   2      138.36      109.24      7.96 o 
   4   2   2     4489.76     4276.96     72.42 o 
   5   2   2      642.88      624.68     27.69 o 
   6   2   2      726.05      707.47     25.07 o 
   7   2   2     2500.95     2448.08     82.49 o 
   8   2   2      628.06      556.75     61.46 o 
  -9   3   2      889.68      857.10     58.97 o 
  -8   3   2      697.51      702.69     63.15 o 
  -7   3   2      676.67      657.76     57.00 o 
  -6   3   2     1283.67     1206.88     68.19 o 
  -5   3   2      923.04      975.01     46.55 o 
  -4   3   2     5412.21     5290.23     57.36 o 
  -3   3   2       76.13       75.82      5.63 o 
  -2   3   2      457.23      512.38     11.67 o 
  -1   3   2      664.24      606.88     33.86 o 
   0   3   2    19968.29    19391.52     80.35 o 
   1   3   2     5510.20     5567.37     41.18 o 
   2   3   2     9277.07     9272.44     88.72 o 
   3   3   2    19082.35    18656.12    240.95 o 
   4   3   2        9.12        1.98      5.86 o 
   5   3   2     3223.66     3228.93     58.43 o 
   6   3   2      394.98      399.47     44.17 o 
   7   3   2        7.92       -9.09     18.22 o 
   8   3   2     1077.96     1030.40     83.10 o 
  -9   4   2     1238.49     1150.32     88.93 o 
  -8   4   2      379.24      315.08     55.72 o 
  -7   4   2     1737.97     1606.13     87.99 o 
  -6   4   2       41.14       37.04      9.79 o 
  -5   4   2      676.16      672.79     46.03 o 
  -4   4   2     1103.68     1138.24     35.64 o 
  -3   4   2     6294.79     6292.88     80.17 o 
  -2   4   2      698.46      689.27     13.85 o 
  -1   4   2    10870.52    11281.97     80.37 o 
   0   4   2     1551.90     1535.64     21.34 o 
   1   4   2     5694.12     5648.48     61.57 o 
   2   4   2     3732.71     3756.52     47.30 o 
   3   4   2      449.57      474.22     23.63 o 
   4   4   2    13918.04    13556.75    115.63 o 
   5   4   2       47.46       64.83      9.61 o 
   6   4   2      899.01      919.63     46.01 o 
   7   4   2     1606.84     1556.75     94.29 o 
   8   4   2      181.01      181.55     38.04 o 
  -8   5   2      750.81      759.40     67.69 o 
  -7   5   2     1409.87     1368.33     55.28 o 
  -6   5   2     3517.83     3504.33     74.36 o 
  -5   5   2      800.91      847.63     28.25 o 
  -4   5   2     1546.35     1472.48     21.57 o 
  -3   5   2     1845.89     1874.42     30.89 o 
  -2   5   2      151.21      149.76      6.78 o 
  -1   5   2      134.66      202.43     12.87 o 
   0   5   2     2563.98     2536.93     44.56 o 
   1   5   2     6081.78     6237.56     47.32 o 
   2   5   2     8859.04     8628.16    166.09 o 
   3   5   2    10015.27     9760.03    180.04 o 
   4   5   2      234.08      267.33     26.35 o 
   5   5   2       15.90       17.72     10.50 o 
   6   5   2       24.51       26.35     12.49 o 
   7   5   2       26.66       27.83     12.97 o 
   8   5   2     1384.69     1355.81     96.02 o 
  -8   6   2       11.64       15.72     19.80 o 
  -7   6   2       22.61       14.80     17.36 o 
  -6   6   2       79.41       98.02     12.00 o 
  -5   6   2       83.97      105.54     11.91 o 
  -4   6   2      176.76      186.29     12.28 o 
  -3   6   2     6039.56     6179.99    102.37 o 
  -2   6   2     1167.21     1116.96     38.24 o 
  -1   6   2      604.66      667.93     23.17 o 
   0   6   2     2085.77     2018.46     41.93 o 
   1   6   2      508.04      448.75     14.81 o 
   2   6   2      713.42      818.65     42.63 o 
   3   6   2       38.69       39.51      6.96 o 
   4   6   2     4227.58     4343.05    258.11 o 
   5   6   2       45.94       61.70     14.95 o 
   6   6   2        8.65       13.64     11.05 o 
   7   6   2      980.32     1010.99     54.14 o 
   8   6   2      316.52      333.46     51.19 o 
  -8   7   2      195.25      214.41     40.08 o 
  -7   7   2      641.91      612.24     58.29 o 
  -6   7   2      195.58      192.89     21.31 o 
  -5   7   2        3.40       11.99      6.67 o 
  -4   7   2     1792.80     1765.52     27.52 o 
  -3   7   2       92.84      102.55      6.99 o 
  -2   7   2     2449.39     2422.20    149.95 o 
  -1   7   2      485.88      427.25     20.11 o 
   0   7   2     1768.39     2017.65     36.94 o 
   1   7   2     1059.11     1091.15     52.02 o 
   2   7   2      199.48      205.92      9.62 o 
   3   7   2      223.22      245.05     21.04 o 
   4   7   2        0.40       -6.01      9.80 o 
   5   7   2      236.22      263.51     25.50 o 
   6   7   2       98.46      124.70     20.49 o 
   7   7   2      608.73      630.19     43.76 o 
  -8   8   2        0.00       -9.13     18.19 o 
  -7   8   2        5.95       23.30     21.69 o 
  -6   8   2     1660.31     1706.00     82.17 o 
  -5   8   2     2662.58     2818.00     71.76 o 
  -4   8   2      728.11      713.52     22.44 o 
  -3   8   2      116.87      109.83     14.45 o 
  -2   8   2        8.63       22.22      9.31 o 
  -1   8   2      579.68      546.41     23.52 o 
   0   8   2     4647.25     4904.87     59.86 o 
   1   8   2      150.88      179.93     21.09 o 
   2   8   2      486.00      491.26     13.24 o 
   3   8   2      260.73      264.44     12.41 o 
   4   8   2      467.45      487.99     31.44 o 
   5   8   2     1141.55     1222.62     78.79 o 
   6   8   2      212.70      245.81     27.66 o 
   7   8   2      104.28       87.48     17.75 o 
  -8   9   2      242.95      222.44     40.28 o 
  -7   9   2       42.65       57.55     20.58 o 
  -6   9   2      864.18      874.34     45.20 o 
  -5   9   2        7.31       17.41      9.37 o 
  -4   9   2      106.19      127.18     17.06 o 
  -3   9   2        1.85        2.83      8.12 o 
  -2   9   2     5073.19     4905.37     79.68 o 
  -1   9   2     1820.73     1822.12     56.03 o 
   0   9   2        4.90       16.04      5.95 o 
   1   9   2      607.22      644.14     41.37 o 
   2   9   2      793.18      761.21     60.74 o 
   3   9   2     2118.82     2076.11     62.19 o 
   4   9   2      418.91      394.78     29.92 o 
   5   9   2        2.85       17.24     13.09 o 
   6   9   2      654.70      629.85     42.37 o 
   7   9   2      823.25      781.38     54.23 o 
  -7  10   2       24.91       10.62     14.56 o 
  -6  10   2      320.10      329.81     29.47 o 
  -5  10   2       50.49       55.52     12.90 o 
  -4  10   2      514.50      511.50     31.95 o 
  -3  10   2      646.63      685.32     35.18 o 
  -2  10   2       23.08       36.39     10.26 o 
  -1  10   2     1108.00     1152.89     36.34 o 
   0  10   2        3.43       11.71     17.67 o 
   1  10   2        0.60       -5.49     10.67 o 
   2  10   2      123.76      132.41     17.51 o 
   3  10   2      111.71      132.82     19.41 o 
   4  10   2      102.27       98.12     17.44 o 
   5  10   2        1.20        6.14     13.00 o 
   6  10   2       95.37       82.34     18.58 o 
   7  10   2       49.68       55.95     23.63 o 
  -7  11   2      135.01      153.82     34.10 o 
  -6  11   2        4.74        5.89     10.02 o 
  -5  11   2      124.55      144.70     19.79 o 
  -4  11   2      978.34     1014.41     46.71 o 
  -3  11   2      349.87      387.77     22.96 o 
  -2  11   2      385.95      445.19     34.17 o 
  -1  11   2      121.10      153.34     15.11 o 
   0  11   2        8.20       22.53      5.40 o 
   1  11   2      725.26      761.36     38.97 o 
   2  11   2       48.31       44.28     12.96 o 
   3  11   2      313.06      356.73     29.36 o 
   4  11   2       33.41       22.39     17.66 o 
   5  11   2       79.71       67.94     17.38 o 
   6  11   2       85.58       87.93     19.65 o 
   7  11   2      345.71      355.15     50.64 o 
  -6  12   2      550.40      573.88     40.89 o 
  -5  12   2     1329.58     1437.48    116.96 o 
  -4  12   2       11.00       11.42     10.56 o 
  -3  12   2     2405.32     2350.98     56.50 o 
  -2  12   2      137.36      161.32     15.62 o 
  -1  12   2        0.12       -8.14      8.28 o 
   0  12   2     2427.93     2402.80     41.78 o 
   1  12   2       39.99       50.84     13.28 o 
   2  12   2      966.31      868.61     53.09 o 
   3  12   2     1121.05     1108.98     61.57 o 
   4  12   2      102.96       97.43     18.49 o 
   5  12   2       85.64       76.99     18.28 o 
   6  12   2      317.61      316.59     33.52 o 
  -6  13   2      188.33      172.25     20.70 o 
  -5  13   2       10.84       15.54      9.15 o 
  -4  13   2      773.84      785.04     36.30 o 
  -3  13   2        5.78       24.97      9.70 o 
  -2  13   2     2997.58     3224.45     75.47 o 
  -1  13   2     1340.24     1386.47     66.10 o 
   0  13   2      607.15      668.66     40.55 o 
   1  13   2       44.48       68.59     15.94 o 
   2  13   2      489.66      554.26     37.40 o 
   3  13   2        1.77       -6.97     10.59 o 
   4  13   2      200.27      188.86     25.24 o 
   5  13   2      402.84      395.30     36.24 o 
   6  13   2      195.48      162.12     34.50 o 
  -6  14   2      548.21      548.62     64.24 o 
  -5  14   2     1240.93     1278.34     50.31 o 
  -4  14   2      127.33      148.10     17.94 o 
  -3  14   2      555.52      571.88     34.37 o 
  -2  14   2       40.55       31.06     12.16 o 
  -1  14   2      203.23      210.63     27.92 o 
   0  14   2     1234.36     1276.22     57.94 o 
   1  14   2      684.29      628.21     41.18 o 
   2  14   2      434.10      435.00     35.00 o 
   3  14   2      275.41      284.26     30.17 o 
   4  14   2      477.39      524.13     45.40 o 
   5  14   2       63.15       67.49     24.48 o 
  -5  15   2      166.70      151.07     19.54 o 
  -4  15   2      194.61      185.69     25.15 o 
  -3  15   2       11.55       11.31     11.40 o 
  -2  15   2      464.70      453.74     35.91 o 
  -1  15   2     1027.17     1072.77     44.63 o 
   0  15   2     2252.54     2324.02     65.31 o 
   1  15   2      129.49      115.82     20.21 o 
   2  15   2       45.63       47.86     14.69 o 
   3  15   2      294.61      299.15     32.00 o 
   4  15   2       12.29       14.86     11.73 o 
  -4  16   2       12.84       17.32     12.09 o 
  -3  16   2      389.92      364.17     34.96 o 
  -2  16   2       14.78       21.81     10.85 o 
  -1  16   2      645.90      670.83     32.47 o 
   0  16   2      292.74      319.65     26.72 o 
   1  16   2     1947.53     1887.40    102.56 o 
   2  16   2      202.36      170.39     25.26 o 
  -2  17   2       11.36       16.51     18.53 o 
  -1  17   2       70.64       79.55     18.69 o 
   0  17   2      938.51      992.72     78.31 o 
  -9   1   3       35.54       38.04     14.00 o 
  -8   1   3       16.27       28.14     18.34 o 
  -7   1   3      487.19      491.14     47.55 o 
  -6   1   3     1796.20     1761.65     80.26 o 
  -5   1   3      160.57      148.97      7.63 o 
  -4   1   3     2916.41     2921.67     30.27 o 
  -3   1   3     1172.86     1212.56     15.52 o 
  -2   1   3      490.35      530.94      8.79 o 
  -1   1   3        4.29       20.09      6.24 o 
   1   1   3    12180.61    12109.68     81.51 o 
   2   1   3      100.82       95.15      7.33 o 
   3   1   3       51.61       71.57      9.26 o 
   4   1   3     2152.34     2128.98     57.67 o 
   5   1   3     1928.24     1869.00     60.26 o 
   6   1   3       24.13       24.05      6.83 o 
   7   1   3       13.22        9.93     13.04 o 
   8   1   3      101.12      138.87     25.04 o 
  -9   2   3      843.21      942.09     55.75 o 
  -8   2   3     2460.23     2390.84    106.45 o 
  -7   2   3      418.86      448.12     46.37 o 
  -6   2   3       90.23       96.09     21.39 o 
  -5   2   3      360.86      368.54     13.08 o 
  -4   2   3     8730.32     8343.06     64.82 o 
  -3   2   3     6866.91     6477.21     58.18 o 
  -2   2   3    27892.59    26974.56     75.04 o 
  -1   2   3     3242.66     3503.54     32.65 o 
   0   2   3     1727.04     1892.88     39.24 o 
   1   2   3    34695.15    32928.95    186.26 o 
   2   2   3        1.65        3.05      4.23 o 
   3   2   3     2525.23     2509.93     40.76 o 
   4   2   3     4099.08     4163.62     68.08 o 
   5   2   3     3151.17     2980.78     53.39 o 
   6   2   3     2031.13     1991.41     45.88 o 
   7   2   3        5.39       14.04     12.09 o 
   8   2   3       81.40      101.18     31.70 o 
  -9   3   3       14.11       21.34     17.80 o 
  -8   3   3     1145.53     1086.25     54.69 o 
  -7   3   3      657.27      672.68     39.78 o 
  -6   3   3     3602.24     3468.39     79.23 o 
  -5   3   3     1600.58     1617.50     26.63 o 
  -4   3   3     2741.22     2716.98     34.37 o 
  -3   3   3      247.78      284.78     10.29 o 
  -2   3   3      732.36      796.58     11.93 o 
  -1   3   3     2235.86     2347.61     19.89 o 
   0   3   3     5609.53     5957.06     36.02 o 
   1   3   3       73.90       81.48      6.01 o 
   2   3   3     2383.02     2325.30     43.80 o 
   3   3   3     2120.34     2101.30     57.29 o 
   4   3   3     7713.40     7657.13    117.53 o 
   5   3   3     1476.54     1436.36     36.96 o 
   6   3   3      929.30      921.03     67.24 o 
   7   3   3      229.38      231.93     39.31 o 
   8   3   3      706.29      669.80     69.15 o 
  -9   4   3     1086.26     1126.54     87.03 o 
  -8   4   3      607.44      498.55     83.95 o 
  -7   4   3      138.39      150.83     20.90 o 
  -6   4   3       14.70       25.66      8.67 o 
  -5   4   3     1473.28     1474.35     35.78 o 
  -4   4   3     2927.58     2871.70     43.49 o 
  -3   4   3     3503.72     3602.52     36.80 o 
  -2   4   3     6990.16     6876.42     56.38 o 
  -1   4   3     2083.86     2234.76     20.97 o 
   0   4   3        6.95        8.16      3.15 o 
   1   4   3       79.95       68.55      5.52 o 
   2   4   3     1847.19     1884.05     33.36 o 
   3   4   3     7694.69     7719.30    107.76 o 
   4   4   3      243.54      239.70     15.39 o 
   5   4   3      768.02      788.93     30.28 o 
   6   4   3     1366.58     1368.04     57.46 o 
   7   4   3      340.42      301.27     45.20 o 
   8   4   3      240.18      206.32     41.32 o 
  -9   5   3       51.11       17.82     18.22 o 
  -8   5   3     1032.36     1030.99     77.07 o 
  -7   5   3       10.38       14.07     14.49 o 
  -6   5   3        4.66        3.24      7.19 o 
  -5   5   3      302.45      307.26     17.05 o 
  -4   5   3      549.58      510.19     11.97 o 
  -3   5   3     3072.28     3218.85     40.46 o 
  -2   5   3      319.87      334.79     11.98 o 
  -1   5   3    10902.87    10831.21     63.74 o 
   0   5   3     4582.39     4585.06     42.61 o 
   1   5   3      292.98      258.33     13.08 o 
   2   5   3     2902.28     2743.96     53.54 o 
   3   5   3     2940.95     2863.95     57.34 o 
   4   5   3       35.76       61.74     10.58 o 
   5   5   3     1877.05     1910.51     43.92 o 
   6   5   3     1878.23     1984.73     90.58 o 
   7   5   3       35.58       32.25     13.15 o 
  -8   6   3      869.16      761.21     67.34 o 
  -7   6   3     2266.15     2328.13    107.89 o 
  -6   6   3     1592.10     1676.86     52.22 o 
  -5   6   3     6087.48     6395.51    113.16 o 
  -4   6   3      551.28      557.31     19.69 o 
  -3   6   3     4245.14     4123.27     76.92 o 
  -2   6   3     1198.88     1169.42     33.98 o 
  -1   6   3       84.42       85.70      7.24 o 
   0   6   3     8912.43     8748.30     56.53 o 
   1   6   3    22058.46    20764.81    117.19 o 
   2   6   3    21505.44    20874.41    124.62 o 
   3   6   3      954.32     1011.09     61.18 o 
   4   6   3       46.24       45.65     12.17 o 
   5   6   3      244.46      278.46     26.42 o 
   6   6   3      954.28      918.46     49.05 o 
   7   6   3     1758.48     1715.23     72.04 o 
  -8   7   3      355.41      304.32     43.83 o 
  -7   7   3       62.51       63.57     21.66 o 
  -6   7   3       36.34       59.40     12.47 o 
  -5   7   3     5233.16     5272.24     67.52 o 
  -4   7   3      635.78      625.65     32.05 o 
  -3   7   3     1638.88     1698.58     39.17 o 
  -2   7   3      593.04      594.60     28.33 o 
  -1   7   3    15791.67    15363.88     88.91 o 
   0   7   3     3602.16     3448.05     44.69 o 
   1   7   3     3970.72     3924.58     57.12 o 
   2   7   3     3684.65     3667.55     45.87 o 
   3   7   3      479.97      478.95     34.56 o 
   4   7   3      363.11      382.33     28.08 o 
   5   7   3     3834.91     3895.39    177.62 o 
   6   7   3     4077.52     4365.24    106.91 o 
   7   7   3      444.94      443.78     38.30 o 
   8   7   3     1961.33     1851.29    111.17 o 
  -8   8   3      160.05      117.17     30.06 o 
  -7   8   3     1567.92     1577.76     92.68 o 
  -6   8   3     1162.13     1258.18     50.74 o 
  -5   8   3     6427.21     6500.20    223.31 o 
  -4   8   3      970.22      951.66     24.18 o 
  -3   8   3       32.47       63.07     12.61 o 
  -2   8   3     1703.97     1758.48     87.24 o 
  -1   8   3     1000.90      997.29     21.13 o 
   0   8   3     5808.48     5698.46     60.39 o 
   1   8   3    13767.15    13363.85     98.93 o 
   2   8   3     6794.54     6567.32    204.53 o 
   3   8   3       26.82       24.14      5.47 o 
   4   8   3       14.88        7.49     11.88 o 
   5   8   3     1925.41     2044.49    115.80 o 
   6   8   3      531.53      566.38     40.72 o 
   7   8   3      537.86      506.58     44.13 o 
   8   8   3      604.35      626.37     67.14 o 
  -8   9   3      714.52      717.85     69.31 o 
  -7   9   3      709.10      732.14     65.02 o 
  -6   9   3      221.18      230.91     33.45 o 
  -5   9   3     2516.73     2555.48     87.51 o 
  -4   9   3     2679.49     2646.92     84.52 o 
  -3   9   3      830.13      861.01     30.06 o 
  -2   9   3      168.00      189.50     14.75 o 
  -1   9   3     6728.33     6483.76     49.73 o 
   0   9   3      774.38      772.45     23.33 o 
   1   9   3      988.08     1056.52     56.58 o 
   2   9   3     2240.30     2140.51     56.57 o 
   3   9   3     2422.01     2533.63    102.60 o 
   4   9   3       73.56       47.18     13.67 o 
   5   9   3       22.05       20.22     12.55 o 
   6   9   3     3330.13     3472.53    100.85 o 
   7   9   3      561.07      577.78     44.59 o 
  -7  10   3       71.95       76.72     25.08 o 
  -6  10   3      964.90      934.24     68.76 o 
  -5  10   3     2363.50     2400.29    103.20 o 
  -4  10   3     3296.70     3338.95     95.87 o 
  -3  10   3     8301.78     8420.01    420.61 o 
  -2  10   3     8328.48     8233.54    190.48 o 
  -1  10   3       71.70       86.10      9.87 o 
   0  10   3       30.08       34.45      6.49 o 
   1  10   3       25.15       29.42     10.86 o 
   2  10   3      209.09      227.09     22.28 o 
   3  10   3      861.37      838.26     42.44 o 
   4  10   3      437.48      483.84     34.73 o 
   5  10   3     7447.21     7885.77    145.38 o 
   6  10   3      844.08      887.01     52.66 o 
   7  10   3      363.94      355.33     51.38 o 
  -7  11   3     1252.47     1263.52    113.58 o 
  -6  11   3     1608.05     1634.84     63.96 o 
  -5  11   3     1617.51     1548.45     61.93 o 
  -4  11   3     3091.96     3096.89     65.33 o 
  -3  11   3       13.86       28.72     12.16 o 
  -2  11   3      103.53      130.63     13.59 o 
  -1  11   3     5012.92     5080.04     68.79 o 
   0  11   3      145.05      139.48     12.48 o 
   1  11   3        7.83        8.13     16.98 o 
   2  11   3     2310.18     2446.28    144.03 o 
   3  11   3     3234.81     3293.75    137.15 o 
   4  11   3     2645.64     2701.00    131.22 o 
   5  11   3      460.81      509.61     39.32 o 
   6  11   3      662.42      700.17     52.07 o 
  -7  12   3       11.55        2.39     15.47 o 
  -6  12   3       15.29       19.65     13.14 o 
  -5  12   3       51.95       66.90     13.36 o 
  -4  12   3     1736.66     1731.30     51.03 o 
  -3  12   3     3684.30     3656.24     98.10 o 
  -2  12   3     8368.98     8145.55    181.78 o 
  -1  12   3     2772.57     2746.64     69.62 o 
   0  12   3      102.31       81.54      8.98 o 
   1  12   3       44.72       32.17     11.53 o 
   2  12   3        4.84        2.79     10.75 o 
   3  12   3     1709.21     1573.13     63.21 o 
   4  12   3     2296.77     2404.61    144.84 o 
   5  12   3     3419.87     3632.35    108.46 o 
   6  12   3       63.31       25.60     19.07 o 
  -6  13   3      236.30      205.13     28.02 o 
  -5  13   3      193.94      182.99     19.94 o 
  -4  13   3      808.11      840.70     37.05 o 
  -3  13   3       57.69       77.38     12.67 o 
  -2  13   3      162.07      150.02     15.05 o 
  -1  13   3     2951.71     2796.37     79.03 o 
   0  13   3      559.67      558.20     37.36 o 
   1  13   3       44.08       39.33     13.35 o 
   2  13   3     1468.66     1595.16     80.52 o 
   3  13   3     3477.70     3493.89    127.87 o 
   4  13   3      125.19      111.84     21.04 o 
   5  13   3       28.45       28.92     14.22 o 
  -6  14   3      345.94      397.57     52.38 o 
  -5  14   3      318.68      333.32     26.65 o 
  -4  14   3        1.64        9.68      9.97 o 
  -3  14   3       43.73       60.62     12.06 o 
  -2  14   3      737.24      785.69     36.56 o 
  -1  14   3      260.64      279.55     27.76 o 
   0  14   3      271.60      288.90     28.42 o 
   1  14   3     3128.95     3028.97    134.43 o 
   2  14   3     2206.39     2242.26    136.55 o 
   3  14   3      724.40      742.10     65.07 o 
   4  14   3      291.03      306.49     32.45 o 
  -5  15   3       53.02       63.61     17.13 o 
  -4  15   3      406.42      448.65     36.96 o 
  -3  15   3      294.05      319.50     30.76 o 
  -2  15   3       74.73       80.49     14.73 o 
  -1  15   3     1124.67     1124.77     46.91 o 
   0  15   3     1557.55     1564.76     67.12 o 
   1  15   3      345.47      365.03     34.25 o 
   2  15   3      678.37      598.30     43.79 o 
   3  15   3      204.43      216.67     27.80 o 
  -4  16   3      601.13      526.00     41.47 o 
  -3  16   3      556.42      625.22     47.93 o 
  -2  16   3       54.78       73.87     14.15 o 
  -1  16   3      206.90      167.98     17.14 o 
   0  16   3     1970.16     1988.59     63.71 o 
   1  16   3     2775.19     2712.44    149.81 o 
   2  16   3     1368.94     1446.47     93.92 o 
  -2  17   3      298.88      319.73     45.96 o 
  -1  17   3       52.81       34.55     20.90 o 
   0  17   3      169.00      202.59     38.92 o 
  -9   0   4      825.04      780.97     75.57 o 
  -8   0   4     1116.02     1066.10     80.65 o 
  -7   0   4        2.31       18.03     34.31 o 
  -6   0   4    12327.39    11810.70    153.52 o 
  -5   0   4     2794.27     2556.15     44.81 o 
  -4   0   4      709.86      685.20     18.41 o 
  -3   0   4     7311.71     7358.23     70.92 o 
  -2   0   4       75.05       70.73      9.28 o 
  -1   0   4      433.84      551.41     25.25 o 
   0   0   4     3652.41     3885.59     52.96 o 
   1   0   4    31534.78    28993.26    140.37 o 
   2   0   4     2268.18     2105.44     62.83 o 
   3   0   4    13019.17    12641.87    177.54 o 
   4   0   4     1351.43     1255.75     64.81 o 
   5   0   4     4862.98     4934.17    142.55 o 
   6   0   4      163.87      165.78     31.17 o 
   7   0   4      973.78      908.10     74.63 o 
   8   0   4     5894.42     5624.10    196.20 o 
  -9   1   4       47.49      123.63     26.81 o 
  -8   1   4        8.81       28.62     11.57 o 
  -7   1   4     4250.39     3993.69     78.89 o 
  -6   1   4       13.38       39.99     21.61 o 
  -5   1   4     1564.85     1491.22     20.63 o 
  -4   1   4    11633.81    11472.83     62.36 o 
  -3   1   4     9352.23     8978.63     51.19 o 
  -2   1   4     4446.36     4569.81     50.31 o 
  -1   1   4      403.61      481.15      9.53 o 
   0   1   4    11659.23    11587.45     52.42 o 
   1   1   4     1415.68     1561.27     20.76 o 
   2   1   4       98.82       89.38     10.91 o 
   3   1   4     3618.75     3524.22     55.70 o 
   4   1   4    10787.56    10690.88    132.44 o 
   5   1   4      521.22      521.53     33.51 o 
   6   1   4     1301.16     1286.73     40.16 o 
   7   1   4     3529.39     3620.76    102.72 o 
   8   1   4      113.93      137.06     24.81 o 
  -9   2   4      686.76      673.19     39.62 o 
  -8   2   4      479.55      525.25     35.39 o 
  -7   2   4       47.38       44.78     17.63 o 
  -6   2   4     5557.21     5501.04    106.15 o 
  -5   2   4      493.35      485.65     15.98 o 
  -4   2   4     2670.61     2549.73     38.76 o 
  -3   2   4     3334.08     3227.88     27.67 o 
  -2   2   4     7491.59     7543.57     35.56 o 
  -1   2   4     2063.52     2059.55     19.33 o 
   0   2   4      602.10      591.32      9.56 o 
   1   2   4     9574.87     9144.40     83.54 o 
   2   2   4     6052.78     6152.54     65.63 o 
   3   2   4      733.79      675.82     20.65 o 
   4   2   4     6883.48     6801.53     84.32 o 
   5   2   4      283.89      296.19     23.84 o 
   6   2   4      242.48      260.96     18.54 o 
   7   2   4       10.03        3.16     12.89 o 
   8   2   4     1975.01     1980.70    117.54 o 
  -9   3   4      616.26      604.42     43.99 o 
  -8   3   4      138.85      155.06     19.92 o 
  -7   3   4     2127.81     2070.58     67.61 o 
  -6   3   4      312.79      360.56     26.42 o 
  -5   3   4        5.87       12.74      4.81 o 
  -4   3   4      588.48      628.03     19.01 o 
  -3   3   4     5889.97     5609.05     65.66 o 
  -2   3   4       75.67       65.89      4.02 o 
  -1   3   4     2040.31     1976.35     33.25 o 
   0   3   4    30239.46    28565.15    118.44 o 
   1   3   4      117.31      100.09      6.09 o 
   2   3   4     2171.08     2099.61     44.83 o 
   3   3   4     2303.45     2278.46     43.11 o 
   4   3   4     2514.23     2538.39     43.35 o 
   5   3   4     1094.05     1093.59     34.61 o 
   6   3   4      380.65      352.02     43.78 o 
   7   3   4     1427.64     1395.95     91.16 o 
   8   3   4        0.57      -17.48     24.78 o 
  -9   4   4      466.60      540.38     58.74 o 
  -8   4   4      112.13      112.31     17.33 o 
  -7   4   4      129.08      140.77     19.51 o 
  -6   4   4      365.14      397.07     20.33 o 
  -5   4   4       19.13       30.18      7.16 o 
  -4   4   4     3429.74     3408.10     41.99 o 
  -3   4   4     2975.97     2844.14     30.10 o 
  -2   4   4    21093.18    21123.68    102.59 o 
  -1   4   4     3367.25     3165.41     32.75 o 
   0   4   4       64.74       63.39      4.39 o 
   1   4   4     9739.15     9771.89     71.73 o 
   2   4   4       95.63      111.20     19.23 o 
   3   4   4      272.38      268.93     15.86 o 
   4   4   4     4243.53     4290.87     81.88 o 
   5   4   4     1473.65     1476.33     44.64 o 
   6   4   4      451.75      464.99     49.98 o 
   7   4   4      330.34      309.08     45.44 o 
  -9   5   4      947.69     1011.91     80.05 o 
  -8   5   4      335.71      300.31     32.53 o 
  -7   5   4      480.92      542.78     29.93 o 
  -6   5   4     2084.46     2090.38     63.70 o 
  -5   5   4        1.46       10.04      5.44 o 
  -4   5   4      160.63      174.44     12.37 o 
  -3   5   4     1422.59     1407.72     26.10 o 
  -2   5   4        7.14        6.33      4.68 o 
  -1   5   4     4511.94     4568.58     40.71 o 
   0   5   4    16214.38    16040.67     88.27 o 
   1   5   4     1038.09     1127.11     26.09 o 
   2   5   4     3959.51     4185.62     58.26 o 
   3   5   4     1813.63     1828.47     41.28 o 
   4   5   4       98.66      116.92     14.57 o 
   5   5   4      530.12      545.13     25.77 o 
   6   5   4       19.89       17.47     12.48 o 
   7   5   4      222.63      246.87     41.89 o 
  -9   6   4      448.28      388.37     51.44 o 
  -8   6   4       62.40       75.25     19.82 o 
  -7   6   4       37.19       69.18     42.14 o 
  -6   6   4      165.61      162.67     13.18 o 
  -5   6   4       21.20       15.53      9.49 o 
  -4   6   4      554.00      561.20     21.29 o 
  -3   6   4     1512.35     1552.98     26.74 o 
  -2   6   4     2348.89     2211.65     40.81 o 
  -1   6   4     2819.34     2745.71     42.01 o 
   0   6   4        3.77       13.27      4.42 o 
   1   6   4     1448.69     1430.35     29.76 o 
   2   6   4      384.85      388.47     16.92 o 
   3   6   4      120.16      164.74     20.64 o 
   4   6   4      874.51      877.61     42.08 o 
   5   6   4     1442.79     1504.97     96.26 o 
   6   6   4      961.43     1012.75     52.65 o 
   7   6   4      439.03      380.20     35.75 o 
  -8   7   4        8.56       20.67     44.75 o 
  -7   7   4     1062.12      959.18     52.43 o 
  -6   7   4      291.74      319.43     21.57 o 
  -5   7   4     1862.69     1861.89     52.64 o 
  -4   7   4      337.40      372.44     16.03 o 
  -3   7   4      320.13      348.78     17.83 o 
  -2   7   4      196.97      205.80     11.04 o 
  -1   7   4      282.28      316.15     15.88 o 
   0   7   4       10.74       17.55      4.64 o 
   1   7   4      156.59      141.46      9.96 o 
   2   7   4      116.98      126.67     10.12 o 
   3   7   4      740.91      718.02     36.28 o 
   4   7   4     2182.01     2370.31     86.09 o 
   5   7   4       82.51       91.66     18.08 o 
   6   7   4      294.34      354.54     32.93 o 
   7   7   4      252.19      272.97     31.83 o 
  -8   8   4      172.90      171.37     34.17 o 
  -7   8   4        0.08       13.80     17.64 o 
  -6   8   4      991.94     1088.96     66.50 o 
  -5   8   4     1731.52     1759.70     50.01 o 
  -4   8   4        4.29        2.01      4.21 o 
  -3   8   4     1472.68     1464.39     50.49 o 
  -2   8   4      137.88      154.00      9.50 o 
  -1   8   4     2345.40     2312.63     35.49 o 
   0   8   4        2.36        3.30      5.05 o 
   1   8   4       31.73       46.21      7.43 o 
   2   8   4      678.76      705.93     22.67 o 
   3   8   4     1451.04     1454.90     53.22 o 
   4   8   4       22.63       26.29     11.79 o 
   5   8   4       51.33       53.82     14.54 o 
   6   8   4      273.40      274.65     30.92 o 
   7   8   4      416.63      406.82     38.62 o 
  -8   9   4        2.53       -0.98     15.73 o 
  -7   9   4       47.30       68.39     18.50 o 
  -6   9   4      207.59      221.26     26.39 o 
  -5   9   4     1733.30     1749.53     80.97 o 
  -4   9   4       15.51       21.04      7.78 o 
  -3   9   4       84.74       79.18     11.16 o 
  -2   9   4      190.63      187.83     17.14 o 
  -1   9   4       30.20       30.87      5.77 o 
   0   9   4     1324.18     1322.42     31.97 o 
   1   9   4        2.38        6.51      8.23 o 
   2   9   4      207.63      216.57     21.48 o 
   3   9   4      437.09      407.90     29.95 o 
   4   9   4      566.62      581.08     37.59 o 
   5   9   4       15.36       20.07     18.19 o 
   6   9   4      351.20      425.79     37.66 o 
   7   9   4       46.19       58.33     23.48 o 
  -8  10   4        0.67        0.83     16.30 o 
  -7  10   4      165.19      199.89     27.16 o 
  -6  10   4       23.30       44.01     15.14 o 
  -5  10   4      103.65      113.12     14.47 o 
  -4  10   4       36.55       46.17     11.34 o 
  -3  10   4       83.25       94.54     13.24 o 
  -2  10   4     1891.95     1818.22     42.64 o 
  -1  10   4       23.66       24.54      4.62 o 
   0  10   4      366.52      341.41     17.43 o 
   1  10   4       26.37       42.94     11.69 o 
   2  10   4      274.91      263.05     24.62 o 
   3  10   4      462.07      493.45     34.30 o 
   4  10   4       72.58       95.43     17.85 o 
   5  10   4       96.26      119.97     34.99 o 
   6  10   4       97.31      135.97     24.69 o 
   7  10   4      182.89      207.84     40.14 o 
  -7  11   4      757.81      763.55     51.13 o 
  -6  11   4        9.76        8.98     13.42 o 
  -5  11   4      786.28      768.68     35.95 o 
  -4  11   4      284.31      281.62     20.84 o 
  -3  11   4       76.24       87.03     12.37 o 
  -2  11   4      230.68      231.66     16.70 o 
  -1  11   4      124.76      137.73     13.25 o 
   0  11   4      100.33      103.74     10.69 o 
   1  11   4        6.03       -1.81     10.08 o 
   2  11   4      384.05      337.79     28.56 o 
   3  11   4      460.72      433.52     33.26 o 
   4  11   4      687.78      712.52     44.36 o 
   5  11   4      202.13      194.01     25.54 o 
   6  11   4       45.55       65.66     18.00 o 
  -7  12   4       44.60        4.36     17.90 o 
  -6  12   4      508.21      531.09     40.52 o 
  -5  12   4      361.58      346.07     33.59 o 
  -4  12   4      363.03      368.69     24.32 o 
  -3  12   4     2326.87     2408.62     62.42 o 
  -2  12   4      111.62      114.32     16.84 o 
  -1  12   4      615.42      622.81     25.69 o 
   0  12   4      227.61      224.23     23.65 o 
   1  12   4      117.58      119.63     25.31 o 
   2  12   4      425.21      467.54     35.01 o 
   3  12   4      409.78      443.49     35.42 o 
   4  12   4        8.27       22.01     13.59 o 
   5  12   4      349.58      361.56     35.74 o 
  -6  13   4      135.39      168.63     25.77 o 
  -5  13   4     1284.42     1297.40     47.76 o 
  -4  13   4     1479.54     1463.23     60.68 o 
  -3  13   4      220.58      215.85     18.87 o 
  -2  13   4      251.07      240.66     16.17 o 
  -1  13   4      139.16      125.16     18.40 o 
   0  13   4      122.66      146.41     21.00 o 
   1  13   4       48.34       31.80     12.44 o 
   2  13   4        5.86      -10.80     13.71 o 
   3  13   4       68.49       71.58     18.08 o 
   4  13   4     2253.10     2307.20     84.31 o 
   5  13   4       76.73       97.28     31.46 o 
  -6  14   4     1047.02      976.31     56.25 o 
  -5  14   4       91.36      116.05     16.63 o 
  -4  14   4      606.01      630.01     32.78 o 
  -3  14   4       86.36      106.97     12.88 o 
  -2  14   4       80.67      113.05     20.10 o 
  -1  14   4       10.71        9.34      9.49 o 
   0  14   4       22.73       20.78     22.28 o 
   1  14   4     1922.49     1857.59     78.61 o 
   2  14   4      632.95      624.17     43.76 o 
   3  14   4     1135.43     1224.32     61.41 o 
   4  14   4      188.78      147.02     24.01 o 
  -5  15   4       47.43       40.04     15.08 o 
  -4  15   4      422.59      366.80     33.68 o 
  -3  15   4     1397.21     1302.05     49.75 o 
  -2  15   4        1.38       16.70     10.48 o 
  -1  15   4       29.20       41.44     10.96 o 
   0  15   4     2371.64     2305.69     82.72 o 
   1  15   4       24.03       28.23     14.79 o 
   2  15   4      839.21      822.93     51.62 o 
   3  15   4      414.56      519.80     42.19 o 
  -4  16   4     1301.38     1336.14     53.97 o 
  -3  16   4      574.93      626.05     37.86 o 
  -2  16   4     1001.57     1044.65     46.11 o 
  -1  16   4     1156.56     1161.85     66.87 o 
   0  16   4      342.35      366.21     28.26 o 
   1  16   4     1938.62     1932.41     79.44 o 
  -3  17   4     1491.56     1352.16     92.58 o 
  -2  17   4       39.95       13.83     15.99 o 
  -1  17   4      606.57      546.50     58.75 o 
   0  17   4     2681.38     2597.44    126.80 o 
  -9   1   5      322.12      391.31     39.60 o 
  -8   1   5      180.20      194.10     27.32 o 
  -7   1   5      236.03      254.02     21.45 o 
  -6   1   5      394.58      405.45     24.10 o 
  -5   1   5      262.90      258.20     10.44 o 
  -4   1   5     1013.51      968.42     19.55 o 
  -3   1   5      601.79      658.24     11.23 o 
  -2   1   5      216.30      223.07      6.81 o 
  -1   1   5     1467.13     1503.30     18.06 o 
   0   1   5     6842.48     7116.25     46.34 o 
   1   1   5     1248.69     1315.92     21.38 o 
   2   1   5      494.69      549.91     24.23 o 
   3   1   5     4005.94     3985.65     61.79 o 
   4   1   5      825.60      751.84     36.96 o 
   5   1   5      566.18      558.48     35.30 o 
   6   1   5      268.02      271.83     20.17 o 
   7   1   5      121.95      109.50     21.74 o 
  -9   2   5      653.73      728.78     49.91 o 
  -8   2   5     2391.71     2269.97     64.46 o 
  -7   2   5      151.97      151.88     17.13 o 
  -6   2   5      429.18      443.92     25.33 o 
  -5   2   5        7.01       11.27      3.63 o 
  -4   2   5     3988.29     4073.16     47.65 o 
  -3   2   5      720.32      706.35      9.20 o 
  -2   2   5      362.59      380.05      7.35 o 
  -1   2   5      852.28      824.92     14.78 o 
   0   2   5     2268.90     2448.83     21.65 o 
   1   2   5      149.63      171.78      8.34 o 
   2   2   5     3571.59     3513.04     49.42 o 
   3   2   5     3369.44     3378.18     47.67 o 
   4   2   5       13.85       17.16      6.81 o 
   5   2   5     1022.74     1037.39     36.23 o 
   6   2   5       27.77       22.28      8.54 o 
   7   2   5     1031.78     1061.00     58.01 o 
  -9   3   5      121.20      144.93     32.12 o 
  -8   3   5      405.32      392.93     28.19 o 
  -7   3   5       24.83       60.79     13.56 o 
  -6   3   5      240.12      251.91     19.37 o 
  -5   3   5     1292.98     1271.46     22.43 o 
  -4   3   5     2732.50     2808.55     26.73 o 
  -3   3   5     2548.48     2691.96     24.95 o 
  -2   3   5     3080.13     3066.85     50.45 o 
  -1   3   5       58.12       52.40      4.48 o 
   0   3   5     3372.74     3557.63     54.13 o 
   1   3   5      344.78      350.80     19.59 o 
   2   3   5     1091.82     1121.99     37.55 o 
   3   3   5     5642.89     5498.10     70.60 o 
   4   3   5     2170.73     2128.95     41.75 o 
   5   3   5     2947.12     2845.78     60.65 o 
   6   3   5      463.65      451.30     29.00 o 
   7   3   5      231.72      207.54     38.30 o 
  -9   4   5      242.79      194.88     37.00 o 
  -8   4   5     1577.99     1568.35     67.38 o 
  -7   4   5        7.87       10.67      9.98 o 
  -6   4   5        1.98        4.13     12.85 o 
  -5   4   5     1711.07     1749.69     32.91 o 
  -4   4   5       89.63      104.62      6.60 o 
  -3   4   5      978.39     1029.83     16.58 o 
  -2   4   5     1382.24     1340.16     25.26 o 
  -1   4   5     5377.84     5409.91     67.94 o 
   0   4   5      207.45      194.99     11.03 o 
   1   4   5     1446.49     1533.07     24.22 o 
   2   4   5     2838.43     2709.11     47.27 o 
   3   4   5      647.10      692.72     26.40 o 
   4   4   5      411.15      428.03     27.21 o 
   5   4   5      988.45     1007.42     35.47 o 
   6   4   5       39.25       18.77     11.72 o 
   7   4   5       74.00       63.16     23.76 o 
  -8   5   5      336.91      249.66     50.88 o 
  -7   5   5      244.35      233.92     20.42 o 
  -6   5   5     1307.04     1326.25     41.13 o 
  -5   5   5      309.86      316.16     14.99 o 
  -4   5   5     2428.74     2510.43     36.65 o 
  -3   5   5      125.62      105.65      6.08 o 
  -2   5   5     3906.38     4050.54     50.26 o 
  -1   5   5     7907.95     7655.09     65.06 o 
   0   5   5     5309.25     5265.19     66.67 o 
   1   5   5     2097.87     2164.96     33.78 o 
   2   5   5      152.73      192.75     14.22 o 
   3   5   5     1252.06     1234.43     35.57 o 
   4   5   5       20.41       26.80      8.79 o 
   5   5   5     1034.57     1063.22     36.91 o 
   6   5   5     2295.79     2357.50     81.17 o 
   7   5   5      251.42      243.23     42.16 o 
  -8   6   5      120.96      116.45     21.86 o 
  -7   6   5      398.67      385.28     33.94 o 
  -6   6   5        9.58        3.05      9.29 o 
  -5   6   5     6275.36     6662.82    115.58 o 
  -4   6   5     4470.33     4483.10     50.53 o 
  -3   6   5        0.87        0.26      4.22 o 
  -2   6   5     5204.01     5220.31     78.87 o 
  -1   6   5     5427.43     5186.57     55.29 o 
   0   6   5     2641.65     2678.38     35.79 o 
   1   6   5      901.37      834.69     22.04 o 
   2   6   5     4959.03     4845.97     82.29 o 
   3   6   5      552.26      568.45     25.48 o 
   4   6   5      792.04      814.57     32.22 o 
   5   6   5       30.48       20.64     11.40 o 
   6   6   5     3479.84     3553.68    192.44 o 
   7   6   5      269.72      259.64     30.80 o 
  -8   7   5      445.53      442.07     39.07 o 
  -7   7   5      220.35      218.52     26.45 o 
  -6   7   5     2740.59     2607.29     93.06 o 
  -5   7   5     2641.60     2740.39     67.38 o 
  -4   7   5     2480.14     2519.99     49.37 o 
  -3   7   5     1151.42     1150.97     43.13 o 
  -2   7   5      423.63      403.95     14.03 o 
  -1   7   5    16949.10    16392.30    100.60 o 
   0   7   5    13558.43    13231.16    123.52 o 
   1   7   5     2043.93     1981.76     38.67 o 
   2   7   5      291.92      311.94     16.66 o 
   3   7   5      714.70      793.56     39.32 o 
   4   7   5      527.21      553.21     35.43 o 
   5   7   5        0.74        1.35     11.08 o 
   6   7   5     1095.16     1151.85     86.50 o 
   7   7   5      924.40     1001.37     59.19 o 
  -7   8   5      716.80      686.38     44.44 o 
  -6   8   5      481.47      484.64     34.94 o 
  -5   8   5     4454.85     4477.73     97.89 o 
  -4   8   5     1516.91     1559.51     61.25 o 
  -3   8   5        2.95       14.77      6.87 o 
  -2   8   5     2626.43     2535.25     35.36 o 
  -1   8   5     4689.26     4539.37     54.05 o 
   0   8   5      998.67      937.24     27.40 o 
   1   8   5      264.62      279.97     19.13 o 
   2   8   5     6001.19     5702.12    105.62 o 
   3   8   5        2.23        0.22     13.36 o 
   4   8   5      843.56      882.68     45.81 o 
   5   8   5     1616.37     1693.42     86.69 o 
   6   8   5     2467.29     2640.86    115.31 o 
   7   8   5       18.27        1.75     14.64 o 
  -7   9   5      968.29      797.88    155.81 o 
  -6   9   5      855.29      863.72     46.40 o 
  -5   9   5        1.88       19.72      8.66 o 
  -4   9   5     7634.62     7266.46    112.91 o 
  -3   9   5      630.34      646.65     25.79 o 
  -2   9   5     1407.88     1381.68     26.30 o 
  -1   9   5      144.33      135.59     10.16 o 
   0   9   5     4284.41     4393.85     60.87 o 
   1   9   5     3023.37     2930.80     49.58 o 
   2   9   5      137.09      135.30     18.43 o 
   3   9   5     4452.28     4735.72    141.76 o 
   4   9   5     1441.20     1447.04    129.04 o 
   5   9   5      555.29      561.58     40.82 o 
   6   9   5     2659.14     2792.30     94.73 o 
   7   9   5      458.30      455.46     58.84 o 
  -7  10   5        0.25       24.15     38.14 o 
  -6  10   5      302.53      325.60     30.30 o 
  -5  10   5     2011.36     2037.58     72.13 o 
  -4  10   5       86.82      105.73     13.29 o 
  -3  10   5       37.20       51.51      8.29 o 
  -2  10   5     4024.62     4053.92     63.95 o 
  -1  10   5     3368.51     3296.19     60.01 o 
   0  10   5      852.62      927.28     29.33 o 
   1  10   5      274.51      308.85     32.84 o 
   2  10   5     6308.28     6395.96    204.23 o 
   3  10   5     1215.15     1230.12     54.13 o 
   4  10   5      483.27      481.73     44.96 o 
   5  10   5     1760.20     1904.11     75.68 o 
   6  10   5      771.92      801.81     65.49 o 
  -7  11   5      909.03      931.77     81.76 o 
  -6  11   5      111.56      120.76     49.73 o 
  -5  11   5      356.20      385.76     34.66 o 
  -4  11   5     4869.24     5029.71    124.90 o 
  -3  11   5      965.95      983.60     30.36 o 
  -2  11   5     1136.18     1107.72     34.96 o 
  -1  11   5      610.34      612.35     25.40 o 
   0  11   5      417.56      432.96     30.86 o 
   1  11   5      544.01      516.25     33.95 o 
   2  11   5      544.83      551.88     36.47 o 
   3  11   5     5428.81     5720.28    119.98 o 
   4  11   5     3845.75     3855.41    185.49 o 
   5  11   5      792.15      781.69     50.80 o 
   6  11   5      577.02      616.12     67.29 o 
  -6  12   5      104.27       92.01     20.35 o 
  -5  12   5      377.95      395.06     25.99 o 
  -4  12   5      120.38      134.65     15.40 o 
  -3  12   5      419.24      441.18     21.49 o 
  -2  12   5     1539.73     1499.17     42.82 o 
  -1  12   5     1365.56     1396.53     35.01 o 
   0  12   5      288.79      287.50     26.39 o 
   1  12   5      145.22      167.43     21.64 o 
   2  12   5     5821.44     6105.63    245.54 o 
   3  12   5      121.72      135.47     21.40 o 
   4  12   5        8.84        3.38     12.88 o 
   5  12   5     1005.11      957.14     60.66 o 
  -6  13   5      127.01      173.37     39.57 o 
  -5  13   5      128.18      113.98     15.96 o 
  -4  13   5     1181.23     1173.02     37.59 o 
  -3  13   5     2755.61     2788.98     65.91 o 
  -2  13   5     1491.48     1453.50     43.48 o 
  -1  13   5     1989.92     1950.71     54.71 o 
   0  13   5      609.16      663.35     41.25 o 
   1  13   5        5.91       -4.22     18.81 o 
   2  13   5      326.57      332.73     31.90 o 
   3  13   5     1662.67     1760.38     71.84 o 
   4  13   5      340.00      350.34     59.68 o 
  -6  14   5       59.41       90.24     30.62 o 
  -5  14   5     1842.99     1806.69     70.34 o 
  -4  14   5      646.51      640.97     33.65 o 
  -3  14   5       63.38       75.78     11.10 o 
  -2  14   5     1646.53     1676.70     73.13 o 
  -1  14   5     1324.89     1282.18     46.65 o 
   0  14   5      284.50      298.32     30.76 o 
   1  14   5     1594.75     1632.37     68.16 o 
   2  14   5      581.64      574.59     42.00 o 
   3  14   5      241.26      250.53     29.98 o 
   4  14   5       10.34       23.96     20.87 o 
  -5  15   5      183.61      208.75     39.23 o 
  -4  15   5        4.04       14.35     10.58 o 
  -3  15   5      687.60      705.17     36.63 o 
  -2  15   5        6.76        6.32     10.02 o 
  -1  15   5     1491.61     1511.28     54.86 o 
   0  15   5     2330.74     2319.51     83.26 o 
   1  15   5      346.49      360.62     34.77 o 
   2  15   5       21.24       17.20     18.65 o 
  -4  16   5      413.05      429.61     30.70 o 
  -3  16   5        0.50        2.61      9.49 o 
  -2  16   5       34.19       43.25     11.13 o 
  -1  16   5      164.11      142.55     19.65 o 
   0  16   5       56.92       27.64     11.09 o 
   1  16   5      277.53      299.85     32.86 o 
  -3  17   5        1.07      -10.28     16.75 o 
  -2  17   5       68.79       56.34     23.63 o 
  -1  17   5      648.77      691.06     65.42 o 
   0  17   5       80.58       70.28     26.94 o 
  -9   0   6      902.69      918.23     80.25 o 
  -8   0   6       10.72       44.66     26.35 o 
  -7   0   6      112.63      131.23     31.47 o 
  -6   0   6     8707.02     8467.43    185.44 o 
  -5   0   6     6108.67     6266.42    144.92 o 
  -4   0   6     7945.03     7716.88    194.39 o 
  -3   0   6     6369.13     6398.35     75.91 o 
  -2   0   6      206.19      204.75      6.84 o 
  -1   0   6     3209.80     3178.74     59.99 o 
   0   0   6     4673.48     4611.07     48.99 o 
   1   0   6    10701.74    10388.49    216.73 o 
   2   0   6    29737.79    28433.49    248.99 o 
   3   0   6    11386.00    11183.44    177.85 o 
   4   0   6       20.93       32.00     14.48 o 
   5   0   6     2222.46     2286.04    101.98 o 
   6   0   6       11.92       14.84     18.19 o 
   7   0   6        5.63      -11.24     17.95 o 
  -9   1   6      277.10      284.79     33.53 o 
  -8   1   6       10.58       45.77     17.29 o 
  -7   1   6     1047.29     1075.73     51.89 o 
  -6   1   6     2761.36     2762.66     66.41 o 
  -5   1   6      962.80      895.78     30.19 o 
  -4   1   6      245.48      255.46      8.38 o 
  -3   1   6     5584.65     5556.15     46.41 o 
  -2   1   6     1449.53     1471.06     17.39 o 
  -1   1   6      738.76      724.48     16.96 o 
   0   1   6    16222.26    15825.53     94.96 o 
   1   1   6    17494.40    17051.44    187.52 o 
   2   1   6      718.64      668.41     23.61 o 
   3   1   6       41.96       54.61     11.83 o 
   4   1   6     4459.64     4431.20     90.00 o 
   5   1   6      923.87      954.50     46.46 o 
   6   1   6     2297.31     2292.67     58.49 o 
   7   1   6     3093.54     3206.11    101.02 o 
  -9   2   6      479.26      491.15     57.39 o 
  -8   2   6      382.67      394.48     27.87 o 
  -7   2   6     1027.49     1142.87     41.91 o 
  -6   2   6     1501.03     1521.36     43.46 o 
  -5   2   6     4769.18     4623.34     54.25 o 
  -4   2   6     1905.14     1775.46     40.31 o 
  -3   2   6     1158.68     1145.92     18.40 o 
  -2   2   6     5728.33     5605.66     50.71 o 
  -1   2   6     1480.54     1454.09     23.72 o 
   0   2   6     1321.73     1234.50     17.74 o 
   1   2   6     2891.45     2705.09     31.61 o 
   2   2   6     7376.18     7405.37     66.99 o 
   3   2   6     2676.57     2601.78     49.48 o 
   4   2   6        7.18        7.33      7.05 o 
   5   2   6     3705.46     3617.32     68.57 o 
   6   2   6      375.76      362.22     23.70 o 
   7   2   6      107.27      113.80     21.81 o 
  -9   3   6       46.89       87.96     28.76 o 
  -8   3   6       40.48       37.59     14.29 o 
  -7   3   6      447.48      439.80     28.12 o 
  -6   3   6     2743.28     2697.78     57.69 o 
  -5   3   6      500.92      511.27     16.58 o 
  -4   3   6     1123.11     1140.45     14.45 o 
  -3   3   6    19644.61    19714.43    160.62 o 
  -2   3   6      651.17      850.59     16.44 o 
  -1   3   6      212.10      254.56     10.03 o 
   0   3   6      822.04      823.85     19.77 o 
   1   3   6     5422.02     5700.38     53.52 o 
   2   3   6     3533.79     3665.05     78.13 o 
   3   3   6      610.90      610.67     21.90 o 
   4   3   6     4497.86     4450.68     70.11 o 
   5   3   6     1686.67     1688.16     47.34 o 
   6   3   6      584.68      573.81     34.43 o 
   7   3   6      912.90      926.95     78.27 o 
  -8   4   6      606.89      548.65     42.03 o 
  -7   4   6     7084.82     6892.46    101.22 o 
  -6   4   6       77.59       94.10     12.29 o 
  -5   4   6       51.38       48.34      9.40 o 
  -4   4   6      545.12      544.01     11.16 o 
  -3   4   6     1201.19     1113.01     16.42 o 
  -2   4   6    29729.01    28650.17    186.10 o 
  -1   4   6    16016.58    15993.38     75.35 o 
   0   4   6     3423.67     3382.69     79.43 o 
   1   4   6     2085.16     2230.08     42.85 o 
   2   4   6     3668.81     3734.77     58.31 o 
   3   4   6        3.98       17.66     11.49 o 
   4   4   6       96.62       96.93     11.85 o 
   5   4   6     2134.59     2190.17     54.66 o 
   6   4   6     1109.08     1196.50     83.57 o 
   7   4   6     2010.19     1999.39    115.16 o 
  -8   5   6       39.33      117.33     37.78 o 
  -7   5   6      417.30      428.83     26.67 o 
  -6   5   6     3103.45     2984.59     60.91 o 
  -5   5   6      265.76      259.80     13.01 o 
  -4   5   6     1240.73     1282.48     26.14 o 
  -3   5   6    10183.85     9978.21     58.68 o 
  -2   5   6      563.63      484.23     14.11 o 
  -1   5   6        3.52        1.12      4.17 o 
   0   5   6      313.37      333.29     19.44 o 
   1   5   6       20.22       14.76      7.61 o 
   2   5   6     3338.82     3258.48     75.94 o 
   3   5   6     1858.00     1934.54     47.35 o 
   4   5   6     6308.99     6681.00    129.88 o 
   5   5   6     1832.86     1777.04     60.16 o 
   6   5   6     1036.63     1145.18     62.41 o 
   7   5   6        8.20       22.24     21.87 o 
  -8   6   6      416.93      553.39     65.37 o 
  -7   6   6     1435.07     1430.43     69.67 o 
  -6   6   6       13.03       -1.23      9.59 o 
  -5   6   6       21.67       31.79      6.66 o 
  -4   6   6       38.28       43.71      7.56 o 
  -3   6   6      539.03      559.95     20.22 o 
  -2   6   6     6425.98     6442.97     54.32 o 
  -1   6   6     2645.08     2525.78     53.13 o 
   0   6   6     1725.92     1684.58     38.55 o 
   1   6   6       44.48       51.41     10.92 o 
   2   6   6       27.77       43.45     12.09 o 
   3   6   6      638.49      690.01     29.27 o 
   4   6   6      181.36      187.95     17.38 o 
   5   6   6     1263.70     1323.95     44.30 o 
   6   6   6      192.22      180.86     25.92 o 
   7   6   6      905.67      909.47     57.17 o 
  -7   7   6      505.77      498.65     41.05 o 
  -6   7   6       90.22      119.88     56.70 o 
  -5   7   6       70.28       77.96      8.77 o 
  -4   7   6        5.64        3.54      4.36 o 
  -3   7   6      225.74      250.45     15.66 o 
  -2   7   6       48.86       39.55      5.75 o 
  -1   7   6      548.09      534.79     25.52 o 
   0   7   6      895.01      884.77     35.50 o 
   1   7   6     3016.38     3019.41     67.97 o 
   2   7   6       42.71       54.82     11.87 o 
   3   7   6      257.48      253.42     23.56 o 
   4   7   6     1013.16     1031.28     38.56 o 
   5   7   6       10.99        5.09     12.92 o 
   6   7   6      568.87      570.64     43.69 o 
   7   7   6       24.50       25.83     19.89 o 
  -7   8   6      797.84      794.32     47.32 o 
  -6   8   6     1468.98     1398.91     56.73 o 
  -5   8   6      178.51      245.96     17.57 o 
  -4   8   6     1417.16     1405.32     49.70 o 
  -3   8   6     1575.56     1569.40     27.96 o 
  -2   8   6     1581.59     1551.07     29.16 o 
  -1   8   6      402.27      413.13     25.37 o 
   0   8   6      167.41      186.51     21.90 o 
   1   8   6     2922.49     2890.96     69.54 o 
   2   8   6     3495.27     3557.88     81.40 o 
   3   8   6     1923.93     1971.92     65.36 o 
   4   8   6       56.53       69.48     17.30 o 
   5   8   6        1.26        1.72     11.04 o 
   6   8   6       86.80       79.76     20.63 o 
  -7   9   6        0.37       59.45     33.70 o 
  -6   9   6        1.14        6.23     10.05 o 
  -5   9   6      297.00      294.41     20.11 o 
  -4   9   6       29.33       41.13     11.71 o 
  -3   9   6     2305.21     2214.07     57.66 o 
  -2   9   6       13.79       11.92      5.56 o 
  -1   9   6      112.37      109.48     11.51 o 
   0   9   6      376.59      379.11     26.39 o 
   1   9   6     2351.16     2261.12     64.49 o 
   2   9   6     3514.13     3599.24     85.83 o 
   3   9   6        0.85        3.04     11.37 o 
   4   9   6      370.58      391.56     32.63 o 
   5   9   6      896.72      956.05     54.33 o 
   6   9   6     1547.53     1676.31     75.39 o 
  -7  10   6      862.64      896.30     80.20 o 
  -6  10   6      381.52      367.24     31.50 o 
  -5  10   6     1234.20     1259.22     41.17 o 
  -4  10   6      213.75      206.30     14.38 o 
  -3  10   6      781.45      790.76     26.03 o 
  -2  10   6     2459.80     2362.04     49.34 o 
  -1  10   6     1408.00     1388.36     38.44 o 
   0  10   6      945.55      984.06     43.87 o 
   1  10   6      190.48      180.69     21.17 o 
   2  10   6     1240.74     1318.36     54.16 o 
   3  10   6      275.34      281.23     28.05 o 
   4  10   6      220.68      202.28     24.60 o 
   5  10   6       30.11       44.03     15.56 o 
   6  10   6       28.23       24.26     21.55 o 
  -6  11   6       40.49       38.55     22.69 o 
  -5  11   6       65.25       89.78     20.62 o 
  -4  11   6       97.75       92.79     11.09 o 
  -3  11   6       15.33       21.83      7.98 o 
  -2  11   6      539.25      515.92     24.54 o 
  -1  11   6     2016.83     1976.48     47.34 o 
   0  11   6      140.25      142.31     19.41 o 
   1  11   6      870.35      847.70     43.85 o 
   2  11   6      126.56      120.27     19.85 o 
   3  11   6      145.36      184.79     23.88 o 
   4  11   6     1552.55     1599.32    105.30 o 
   5  11   6       85.97       73.70     22.26 o 
  -6  12   6     1187.43     1206.01     88.47 o 
  -5  12   6        3.92       15.49     11.64 o 
  -4  12   6      120.82      146.11     13.67 o 
  -3  12   6     1272.12     1236.89     35.22 o 
  -2  12   6       11.57       21.47     10.92 o 
  -1  12   6        9.18        3.14      6.34 o 
   0  12   6      239.53      241.06     25.61 o 
   1  12   6      555.36      595.89     39.05 o 
   2  12   6     1451.38     1414.20     61.38 o 
   3  12   6     1136.62     1153.14     57.68 o 
   4  12   6        2.98       16.78     12.10 o 
   5  12   6      503.32      585.71     66.13 o 
  -6  13   6       40.59       55.86     26.16 o 
  -5  13   6       42.98       52.47     16.31 o 
  -4  13   6      181.48      185.76     15.62 o 
  -3  13   6      183.72      203.13     15.60 o 
  -2  13   6        1.85        2.94      6.80 o 
  -1  13   6       68.53       69.45     13.01 o 
   0  13   6     1659.30     1675.02     65.36 o 
   1  13   6     4266.82     4273.98    106.54 o 
   2  13   6       62.89       86.15     20.17 o 
   3  13   6       17.23       27.18     13.47 o 
   4  13   6      106.37      113.18     21.62 o 
  -5  14   6     1078.27     1020.82     53.69 o 
  -4  14   6     1055.39     1100.49     38.63 o 
  -3  14   6     1478.09     1487.35     41.97 o 
  -2  14   6       90.60       83.77     16.33 o 
  -1  14   6      159.84      163.52     18.18 o 
   0  14   6       40.75       47.95     15.09 o 
   1  14   6     1502.04     1523.81     66.71 o 
   2  14   6     1280.10     1247.53     62.03 o 
   3  14   6     2722.56     2792.82    136.50 o 
  -5  15   6       76.28       85.72     27.02 o 
  -4  15   6      191.32      207.79     26.51 o 
  -3  15   6     1152.14     1148.25     46.29 o 
  -2  15   6        3.36        3.25     11.70 o 
  -1  15   6      569.36      545.35     32.82 o 
   0  15   6      784.26      725.60     47.61 o 
   1  15   6     1580.95     1672.85     72.91 o 
   2  15   6       40.10       29.65     16.59 o 
  -4  16   6     1020.28     1027.87     57.57 o 
  -3  16   6       25.60       22.20     10.95 o 
  -2  16   6     2254.03     2269.24     67.16 o 
  -1  16   6      414.43      428.31     30.48 o 
   0  16   6       69.37       62.60     14.21 o 
  -2  17   6      266.08      195.29     35.87 o 
  -1  17   6      260.45      210.30     37.11 o 
   0  17   6      230.77      205.57     37.08 o 
  -9   1   7        0.46       15.60     22.57 o 
  -8   1   7      254.15      259.93     30.40 o 
  -7   1   7       22.75       42.98     16.36 o 
  -6   1   7       70.88       73.24     16.83 o 
  -5   1   7      512.57      569.20     36.74 o 
  -4   1   7       39.03       36.28      8.13 o 
  -3   1   7      118.61      112.38      5.49 o 
  -2   1   7      381.97      421.94     10.39 o 
  -1   1   7      564.02      567.81     16.54 o 
   0   1   7     1381.57     1457.20     18.10 o 
   1   1   7     2521.77     2541.83     30.05 o 
   2   1   7      132.50      167.41     12.74 o 
   3   1   7      282.77      272.46     21.75 o 
   4   1   7       12.50       11.59     10.99 o 
   5   1   7        4.79       -3.85      9.18 o 
   6   1   7       58.46       40.59     10.22 o 
   7   1   7       10.99       -0.38     11.02 o 
  -9   2   7      282.58      286.97     43.96 o 
  -8   2   7      783.07      831.59     49.67 o 
  -7   2   7       20.62       30.06     10.35 o 
  -6   2   7       19.66       18.87      8.63 o 
  -5   2   7      257.84      265.00     16.89 o 
  -4   2   7      180.97      173.47      8.50 o 
  -3   2   7       62.26       72.10      2.91 o 
  -2   2   7      305.57      325.65     10.34 o 
  -1   2   7     6316.05     6027.50     55.72 o 
   0   2   7     3690.33     3696.90     38.96 o 
   1   2   7      123.57      128.19      7.87 o 
   2   2   7      334.99      315.17     15.04 o 
   3   2   7      431.13      464.57     19.83 o 
   4   2   7     1460.73     1394.66     41.61 o 
   5   2   7     1062.40     1047.94     38.80 o 
   6   2   7      130.94      139.87     16.50 o 
   7   2   7       14.66       17.43     14.06 o 
  -9   3   7      308.70      297.00     44.64 o 
  -8   3   7      693.29      769.99     48.10 o 
  -7   3   7     1096.40     1036.31     39.65 o 
  -6   3   7      470.46      433.79     23.77 o 
  -5   3   7     2043.91     2017.10     37.43 o 
  -4   3   7       39.31       41.22      2.86 o 
  -3   3   7      265.95      281.02      8.30 o 
  -2   3   7     2576.94     2689.83     75.98 o 
  -1   3   7     1856.68     1981.75     29.98 o 
   0   3   7     8231.58     8344.79     69.20 o 
   1   3   7      399.24      356.49     14.42 o 
   2   3   7     3861.75     3887.78     72.22 o 
   3   3   7     4021.63     4056.18    107.73 o 
   4   3   7      275.97      277.37     17.49 o 
   5   3   7      121.23      126.54     17.63 o 
   6   3   7      115.15      109.82     17.39 o 
   7   3   7      239.19      234.43     42.70 o 
  -8   4   7      835.43      855.99     50.08 o 
  -7   4   7      685.17      705.83     35.35 o 
  -6   4   7        2.26       -4.07     11.65 o 
  -5   4   7      195.30      198.90     10.51 o 
  -4   4   7     1597.19     1575.51     25.71 o 
  -3   4   7        8.37       17.93      4.21 o 
  -2   4   7      564.43      624.89     18.47 o 
  -1   4   7     4553.34     4330.15     47.45 o 
   0   4   7      970.95      968.45     21.69 o 
   1   4   7      113.41      108.67     10.71 o 
   2   4   7     2039.37     1995.44     44.84 o 
   3   4   7     1066.63     1055.32     48.40 o 
   4   4   7      326.88      303.12     29.56 o 
   5   4   7      194.39      172.55     19.98 o 
   6   4   7     1216.42     1233.05     86.86 o 
   7   4   7       16.68       27.33     25.62 o 
  -8   5   7      263.39      302.34     49.37 o 
  -7   5   7      707.73      674.54     41.37 o 
  -6   5   7      655.60      639.97     28.44 o 
  -5   5   7     2581.48     2503.96     41.88 o 
  -4   5   7     3284.26     3292.29     39.48 o 
  -3   5   7     2213.39     2188.69     44.99 o 
  -2   5   7     1541.00     1545.36     28.64 o 
  -1   5   7      414.02      440.87     16.53 o 
   0   5   7     1562.13     1546.72     29.00 o 
   1   5   7       19.41       16.08      7.02 o 
   2   5   7     1597.28     1556.47     40.87 o 
   3   5   7      159.15      156.61     15.01 o 
   4   5   7      554.86      558.08     27.90 o 
   5   5   7     2139.72     2149.20     61.17 o 
   6   5   7      121.57       89.97     20.40 o 
   7   5   7     1428.62     1447.45    101.43 o 
  -8   6   7      818.05      720.25     73.32 o 
  -7   6   7      285.79      362.56     50.70 o 
  -6   6   7        0.65       23.47     12.61 o 
  -5   6   7     4756.24     4669.38     62.71 o 
  -4   6   7     5991.81     5852.15     56.66 o 
  -3   6   7       49.20       38.81      7.96 o 
  -2   6   7      155.36      167.05     11.08 o 
  -1   6   7     3161.35     3188.92     50.33 o 
   0   6   7      815.18      798.63     27.74 o 
   1   6   7       63.52       99.28     12.65 o 
   2   6   7      833.23      799.24     31.05 o 
   3   6   7     4112.67     4170.94    130.18 o 
   4   6   7      597.58      621.79     30.41 o 
   5   6   7       19.12       35.30     11.15 o 
   6   6   7     1612.66     1777.83     76.12 o 
  -7   7   7      402.94      465.40     57.05 o 
  -6   7   7     1024.87      987.58     45.99 o 
  -5   7   7     2381.83     2337.92     52.52 o 
  -4   7   7     3622.11     3540.52     61.22 o 
  -3   7   7     2849.52     2773.68     47.21 o 
  -2   7   7     2100.53     2066.90     39.18 o 
  -1   7   7      127.32      131.56     11.72 o 
   0   7   7     3171.61     3042.14     66.51 o 
   1   7   7      396.82      426.00     26.44 o 
   2   7   7     1377.92     1414.05     42.26 o 
   3   7   7     1472.94     1513.61     45.75 o 
   4   7   7      236.33      277.84     21.82 o 
   5   7   7     2719.37     2826.48     77.76 o 
   6   7   7        0.09       11.27     17.74 o 
  -7   8   7      171.78      199.07     41.77 o 
  -6   8   7       21.32       51.16     25.20 o 
  -5   8   7     2672.46     2653.11     54.24 o 
  -4   8   7     3683.64     3648.39     76.90 o 
  -3   8   7      156.96      161.63     13.39 o 
  -2   8   7       31.46       42.49      8.62 o 
  -1   8   7     5149.78     5102.84     70.01 o 
   0   8   7       13.45       15.75      9.64 o 
   1   8   7      265.14      263.02     22.75 o 
   2   8   7     1803.05     1803.91     60.32 o 
   3   8   7     3261.30     3370.34    104.11 o 
   4   8   7      561.32      568.33     39.43 o 
   5   8   7      176.30      172.06     26.01 o 
   6   8   7     1576.69     1717.25     76.29 o 
  -7   9   7     1496.27     1468.50     99.73 o 
  -6   9   7      180.13      177.77     37.19 o 
  -5   9   7      905.92      885.90     33.05 o 
  -4   9   7      168.19      185.05     13.23 o 
  -3   9   7     2400.46     2274.48     47.87 o 
  -2   9   7     1929.81     1892.36     42.75 o 
  -1   9   7       41.87       32.15      9.61 o 
   0   9   7      235.11      236.60     22.26 o 
   1   9   7     4530.82     4544.71     93.36 o 
   2   9   7     2746.74     2746.47     76.23 o 
   3   9   7     3227.87     3351.09     89.97 o 
   4   9   7      871.30      984.95     56.82 o 
   5   9   7      387.24      435.90     45.29 o 
   6   9   7        4.34       -2.47     19.31 o 
  -7  10   7       38.26       81.14     32.51 o 
  -6  10   7       87.25      114.90     31.26 o 
  -5  10   7      235.08      217.93     23.46 o 
  -4  10   7      250.76      306.67     17.16 o 
  -3  10   7      315.88      294.76     18.49 o 
  -2  10   7      742.50      701.75     27.55 o 
  -1  10   7    16284.90    15766.18    132.07 o 
   0  10   7     2343.43     2298.19     76.53 o 
   1  10   7      345.02      354.88     28.92 o 
   2  10   7     2873.01     2917.37     82.20 o 
   3  10   7     1585.71     1588.31     64.64 o 
   4  10   7      949.46      958.82     64.76 o 
   5  10   7      552.74      555.23     44.44 o 
  -6  11   7       14.01       20.29     18.89 o 
  -5  11   7     1147.23     1094.05     50.47 o 
  -4  11   7        6.73        2.47      7.78 o 
  -3  11   7     1069.18     1041.50     40.79 o 
  -2  11   7     1273.67     1262.57     38.13 o 
  -1  11   7      436.10      447.55     23.63 o 
   0  11   7     2323.26     2258.34     70.56 o 
   1  11   7     3654.68     3706.15     92.04 o 
   2  11   7     1271.40     1293.75     57.60 o 
   3  11   7     2801.32     2877.39     89.08 o 
   4  11   7      667.46      713.18     55.71 o 
   5  11   7      177.70      192.61     28.01 o 
  -6  12   7      151.24      176.03     37.51 o 
  -5  12   7      329.60      313.30     29.29 o 
  -4  12   7     1086.06     1092.34     34.20 o 
  -3  12   7      410.33      382.31     20.18 o 
  -2  12   7      276.10      263.00     19.10 o 
  -1  12   7     4218.48     4182.35     62.65 o 
   0  12   7      566.99      547.90     37.23 o 
   1  12   7       90.95       88.96     18.03 o 
   2  12   7      334.68      334.39     31.64 o 
   3  12   7      882.64      815.61     50.11 o 
   4  12   7       69.67       54.72     16.91 o 
  -6  13   7      905.13      868.88     75.58 o 
  -5  13   7      717.79      691.10     43.81 o 
  -4  13   7      641.68      633.47     32.25 o 
  -3  13   7      449.36      502.00     29.96 o 
  -2  13   7     1084.24     1049.94     33.62 o 
  -1  13   7       14.80       14.03      9.18 o 
   0  13   7     2076.08     2023.73     72.85 o 
   1  13   7      294.64      294.00     30.18 o 
   2  13   7       24.22       31.40     15.04 o 
   3  13   7       18.76       39.57     14.47 o 
  -5  14   7      557.15      457.15     52.42 o 
  -4  14   7     1971.62     1999.45     71.94 o 
  -3  14   7       85.37      118.02     20.07 o 
  -2  14   7      449.44      437.58     32.69 o 
  -1  14   7      504.42      514.46     30.47 o 
   0  14   7       70.23       57.87     16.10 o 
   1  14   7      113.67      152.95     38.09 o 
   2  14   7      407.13      422.26     38.10 o 
   3  14   7     1010.10     1036.75     83.97 o 
  -4  15   7      473.31      427.72     51.87 o 
  -3  15   7     1064.13     1069.88     56.30 o 
  -2  15   7       36.61       36.27     11.29 o 
  -1  15   7       82.72       56.35     14.08 o 
   0  15   7      285.94      268.50     30.24 o 
   1  15   7      103.31      125.27     22.40 o 
  -4  16   7      709.66      655.73     66.38 o 
  -3  16   7       19.09       12.46     12.54 o 
  -2  16   7       50.66       53.58     16.66 o 
  -1  16   7       13.42       15.71     11.42 o 
   0  17   7      164.59      164.25     33.24 o 
  -8   0   8        7.39       10.34     17.36 o 
  -7   0   8      439.59      478.89     49.69 o 
  -6   0   8      240.94      187.77     31.84 o 
  -5   0   8     1119.38     1094.95     64.59 o 
  -4   0   8     3096.38     3026.61     44.02 o 
  -3   0   8    10941.67    11411.54    116.81 o 
  -2   0   8     1740.70     1769.65     51.14 o 
  -1   0   8     4088.07     4232.65    142.62 o 
   0   0   8     9218.01     8928.23    243.05 o 
   1   0   8      697.15      729.54     25.44 o 
   2   0   8     3956.38     3870.76     98.60 o 
   3   0   8      591.23      570.28     43.68 o 
   4   0   8       13.50       16.80     14.37 o 
   5   0   8     3692.02     3734.16    134.28 o 
   6   0   8      804.24      769.67     67.82 o 
   7   0   8     1481.74     1558.60    104.20 o 
  -9   1   8      668.30      585.17     62.17 o 
  -8   1   8      295.76      224.67     43.74 o 
  -7   1   8        1.63       -4.83     13.02 o 
  -6   1   8     3912.57     3873.76     91.23 o 
  -5   1   8     1455.91     1478.56     52.54 o 
  -4   1   8     5122.81     5185.78     42.23 o 
  -3   1   8     1118.53     1133.61     24.03 o 
  -2   1   8     4632.99     4562.17     71.04 o 
  -1   1   8       96.48       93.45      5.66 o 
   0   1   8     2602.40     2570.76     32.97 o 
   1   1   8    34315.00    32628.03    135.94 o 
   2   1   8      168.20      163.25     15.57 o 
   3   1   8       92.78       87.25     14.25 o 
   4   1   8      354.09      337.07     21.59 o 
   5   1   8      482.47      507.42     28.06 o 
   6   1   8      159.74      155.08     21.37 o 
   7   1   8        4.06        9.63     14.67 o 
  -9   2   8      310.63      254.77     42.36 o 
  -8   2   8       11.41       22.27     12.74 o 
  -7   2   8     1362.05     1387.15     59.70 o 
  -6   2   8      722.74      741.02     40.43 o 
  -5   2   8     3259.62     3364.19     52.15 o 
  -4   2   8     1645.03     1668.04     25.05 o 
  -3   2   8     4885.63     4765.00     62.04 o 
  -2   2   8     1640.02     1548.51     18.57 o 
  -1   2   8     3515.17     3499.47     34.25 o 
   0   2   8     6573.39     6575.43     80.40 o 
   1   2   8      166.68      193.64     12.01 o 
   2   2   8     1203.75     1145.40     28.99 o 
   3   2   8     1823.05     1837.19     40.24 o 
   4   2   8     1331.36     1346.67     51.14 o 
   5   2   8     2076.72     2122.33     56.69 o 
   6   2   8      314.37      336.43     24.97 o 
   7   2   8     1498.57     1557.07    104.38 o 
  -9   3   8     1959.71     1834.66    104.96 o 
  -8   3   8      498.50      511.19     56.82 o 
  -7   3   8       34.74       28.35     13.96 o 
  -6   3   8     4779.67     4752.31     75.22 o 
  -5   3   8       26.43       31.48      7.29 o 
  -4   3   8      186.40      176.28      6.45 o 
  -3   3   8     5664.07     5626.76    120.06 o 
  -2   3   8     6289.87     6245.31     60.39 o 
  -1   3   8      185.94      214.17      7.28 o 
   0   3   8     1436.79     1508.24     26.23 o 
   1   3   8     1417.68     1390.54     35.13 o 
   2   3   8      459.57      461.97     22.49 o 
   3   3   8      143.06      135.44     14.23 o 
   4   3   8     3741.63     3751.21    124.63 o 
   5   3   8     3854.41     3821.22     91.58 o 
   6   3   8       24.15       61.26     15.82 o 
   7   3   8       45.77       35.93     20.33 o 
  -8   4   8     1394.46     1289.85     61.42 o 
  -7   4   8     3536.52     3330.79     91.38 o 
  -6   4   8      682.69      619.36     37.21 o 
  -5   4   8     2818.06     2887.55     84.55 o 
  -4   4   8      241.08      244.77      7.29 o 
  -3   4   8        4.07        7.11      2.85 o 
  -2   4   8      532.06      455.38     16.51 o 
  -1   4   8      280.96      321.12     10.48 o 
   0   4   8     1973.79     2086.89     32.54 o 
   1   4   8      123.13      101.70     18.29 o 
   2   4   8     2422.88     2448.17     72.59 o 
   3   4   8     1973.00     1925.60     49.21 o 
   4   4   8     6350.77     6564.15    141.05 o 
   5   4   8       83.74       49.12     16.41 o 
   6   4   8      936.99      913.15     76.52 o 
  -8   5   8      270.51      278.48     48.61 o 
  -7   5   8      139.46      150.75     37.17 o 
  -6   5   8     1124.09     1269.16     52.15 o 
  -5   5   8       27.62       29.92      5.77 o 
  -4   5   8     1692.36     1712.26     25.33 o 
  -3   5   8     5484.38     5432.24    106.40 o 
  -2   5   8     4741.97     4841.93    131.92 o 
  -1   5   8      234.30      205.22     13.19 o 
   0   5   8     3287.77     3400.42     44.21 o 
   1   5   8        7.65       20.42     11.85 o 
   2   5   8      768.57      794.71     30.76 o 
   3   5   8      714.20      764.20     32.21 o 
   4   5   8     3601.32     3872.80     96.70 o 
   5   5   8     1846.78     1902.53     56.44 o 
   6   5   8      595.89      608.96     64.51 o 
  -7   6   8      424.30      444.05     54.08 o 
  -6   6   8      379.36      388.57     29.22 o 
  -5   6   8      381.96      372.41     18.98 o 
  -4   6   8      131.78      148.48      9.01 o 
  -3   6   8      822.10      790.44     25.89 o 
  -2   6   8     1079.62     1159.67     27.02 o 
  -1   6   8      489.81      503.47     22.49 o 
   0   6   8      818.52      861.97     38.73 o 
   1   6   8      233.59      247.37     22.12 o 
   2   6   8      964.57      986.82     35.52 o 
   3   6   8      289.33      306.51     22.04 o 
   4   6   8     2012.43     2023.64     56.04 o 
   5   6   8        2.54       12.34      8.73 o 
   6   6   8       92.49       91.60     19.94 o 
  -7   7   8        0.53       22.26     26.01 o 
  -6   7   8      368.26      346.07     46.15 o 
  -5   7   8      159.51      166.00     13.60 o 
  -4   7   8       41.08       47.75      9.38 o 
  -3   7   8       14.73        9.72      6.55 o 
  -2   7   8     1365.70     1370.42     39.19 o 
  -1   7   8      184.73      205.42     14.77 o 
   0   7   8      609.94      627.41     32.04 o 
   1   7   8     1511.38     1572.97     43.96 o 
   2   7   8      376.26      403.22     24.36 o 
   3   7   8      151.37      150.89     17.17 o 
   4   7   8      262.54      289.84     23.22 o 
   5   7   8        2.32        1.17     13.10 o 
   6   7   8       15.52       -3.56     13.84 o 
  -7   8   8      600.16      558.51     61.27 o 
  -6   8   8        1.37        9.68     21.61 o 
  -5   8   8       46.02       56.58     11.58 o 
  -4   8   8      221.84      214.28     12.69 o 
  -3   8   8     1857.94     1832.70     40.57 o 
  -2   8   8       94.79       96.51      9.79 o 
  -1   8   8     1255.42     1243.48     35.83 o 
   0   8   8     1230.76     1187.16     50.48 o 
   1   8   8        7.03       -1.40      9.11 o 
   2   8   8     1456.41     1483.13     46.50 o 
   3   8   8       19.64       21.15     17.43 o 
   4   8   8      776.81      824.99     38.36 o 
   5   8   8      412.16      399.08     36.78 o 
   6   8   8        9.53       24.09     23.20 o 
  -7   9   8       78.44       83.07     31.03 o 
  -6   9   8        7.17       16.35     17.60 o 
  -5   9   8      794.23      720.14     37.56 o 
  -4   9   8      802.72      832.56     33.36 o 
  -3   9   8      993.14      994.24     31.69 o 
  -2   9   8        6.69        9.12      5.79 o 
  -1   9   8       64.10       78.07     11.11 o 
   0   9   8     5998.93     5859.51    104.76 o 
   1   9   8      827.29      824.88     41.53 o 
   2   9   8       88.24      102.55     17.42 o 
   3   9   8      450.77      403.92     34.49 o 
   4   9   8      199.73      211.00     26.65 o 
   5   9   8      724.78      772.55     51.60 o 
  -6  10   8      225.14      169.31     34.22 o 
  -5  10   8       13.81       -4.28     19.05 o 
  -4  10   8      150.26      143.15     15.11 o 
  -3  10   8      143.22      160.27     14.46 o 
  -2  10   8      205.69      187.87     14.85 o 
  -1  10   8      129.94      154.20     15.12 o 
   0  10   8        7.18        5.42     10.58 o 
   1  10   8       42.51       22.59      9.81 o 
   2  10   8      115.22      131.47     20.06 o 
   3  10   8      235.92      201.79     25.29 o 
   4  10   8      348.08      382.73     35.66 o 
   5  10   8       88.26       92.03     20.52 o 
  -6  11   8      227.06      195.37     37.89 o 
  -5  11   8       30.70       25.23     18.17 o 
  -4  11   8        0.22       -8.42      8.42 o 
  -3  11   8       14.61       18.40      9.33 o 
  -2  11   8     1723.29     1688.04     39.44 o 
  -1  11   8        0.42       -0.07      7.09 o 
   0  11   8       33.53       43.00     13.99 o 
   1  11   8       14.71       15.00     10.76 o 
   2  11   8        8.92        8.78     10.43 o 
   3  11   8       11.20       16.91     11.76 o 
   4  11   8       80.67       77.06     24.30 o 
  -6  12   8       49.56       24.02     21.33 o 
  -5  12   8       40.08       16.26     16.14 o 
  -4  12   8       87.43       67.99     13.88 o 
  -3  12   8     1897.94     1906.52     79.85 o 
  -2  12   8       35.52       43.10      8.08 o 
  -1  12   8      229.11      223.81     15.53 o 
   0  12   8     1795.14     1713.24     65.49 o 
   1  12   8      146.39      165.02     22.62 o 
   2  12   8     1406.74     1464.28     65.01 o 
   3  12   8      115.78      110.39     21.82 o 
   4  12   8        8.53        2.18     14.05 o 
  -5  13   8      160.09      114.60     26.06 o 
  -4  13   8     1694.15     1640.31     79.88 o 
  -3  13   8       15.54       22.88     11.84 o 
  -2  13   8      352.37      345.41     23.48 o 
  -1  13   8      148.31      170.31     17.37 o 
   0  13   8      426.63      461.22     36.26 o 
   1  13   8     4213.68     4252.34    109.92 o 
   2  13   8      764.49      783.30     49.76 o 
   3  13   8       59.96       60.44     21.22 o 
  -5  14   8      640.29      603.14     60.12 o 
  -4  14   8      460.81      449.47     35.45 o 
  -3  14   8      846.53      901.01     58.05 o 
  -2  14   8       36.55       23.92     12.36 o 
  -1  14   8      506.16      470.31     29.03 o 
   0  14   8      696.49      750.34     47.59 o 
   1  14   8        6.81       -1.67     12.53 o 
   2  14   8      103.24      141.10     24.45 o 
  -4  15   8      229.95      191.69     36.51 o 
  -3  15   8      524.91      498.05     32.48 o 
  -2  15   8       58.95       62.68     19.01 o 
  -1  15   8      337.86      306.86     32.16 o 
   0  15   8      108.01      104.45     21.58 o 
   1  15   8     1181.80     1120.49     61.79 o 
  -3  16   8      246.32      281.36     31.33 o 
  -2  16   8      507.70      504.84     59.05 o 
  -8   1   9        0.61      -16.10     16.10 o 
  -7   1   9        0.12      -15.96     15.96 o 
  -6   1   9      353.62      379.04     29.85 o 
  -5   1   9      176.35      220.56     18.74 o 
  -4   1   9     1992.46     2030.46     24.81 o 
  -3   1   9     1163.98     1165.14     24.41 o 
  -2   1   9     4504.88     4505.70     69.03 o 
  -1   1   9      581.11      597.91     20.88 o 
   0   1   9       51.01       68.75      4.89 o 
   1   1   9       94.24       84.22      9.41 o 
   2   1   9      387.77      357.06     19.42 o 
   3   1   9     2131.13     2066.66     49.64 o 
   4   1   9      910.50      915.42     36.03 o 
   5   1   9        0.68        3.32      9.44 o 
   6   1   9      982.00     1000.19     43.33 o 
  -9   2   9      567.95      477.38     56.48 o 
  -8   2   9       28.47       18.24     14.87 o 
  -7   2   9     1067.17     1128.82     54.29 o 
  -6   2   9     5084.87     5019.95    106.40 o 
  -5   2   9      885.54      924.14     29.85 o 
  -4   2   9       25.12       27.01      3.88 o 
  -3   2   9      396.22      402.01     13.66 o 
  -2   2   9      748.88      717.08     14.03 o 
  -1   2   9    10438.75    10698.47    112.44 o 
   0   2   9     3928.14     3873.76     41.01 o 
   1   2   9        4.40        2.43      4.82 o 
   2   2   9      174.92      193.58     13.19 o 
   3   2   9      662.98      680.70     35.43 o 
   4   2   9      182.22      179.88     17.14 o 
   5   2   9       59.68       65.85     12.69 o 
   6   2   9       71.64       71.02     15.07 o 
  -8   3   9      645.29      596.15     42.88 o 
  -7   3   9      196.62      105.05     31.80 o 
  -6   3   9      166.59      190.13     29.23 o 
  -5   3   9      501.98      470.33     21.14 o 
  -4   3   9      183.68      172.41      9.97 o 
  -3   3   9     2395.11     2392.26     31.96 o 
  -2   3   9     5060.35     4969.98     47.25 o 
  -1   3   9     3592.51     3551.83     64.20 o 
   0   3   9        0.62        3.34      3.86 o 
   1   3   9      352.41      339.46     19.03 o 
   2   3   9      215.24      204.48     16.78 o 
   3   3   9     2345.17     2352.57     61.14 o 
   4   3   9     1399.59     1405.60     54.23 o 
   5   3   9      830.42      903.39     47.28 o 
   6   3   9     2381.92     2330.80    120.92 o 
  -8   4   9      263.62      203.45     48.74 o 
  -7   4   9      325.12      410.72     33.76 o 
  -6   4   9     1250.97     1211.89     52.53 o 
  -5   4   9      302.88      310.94     25.10 o 
  -4   4   9     1209.36     1236.44     33.59 o 
  -3   4   9       25.22       28.74      6.31 o 
  -2   4   9        8.56        6.24      5.03 o 
  -1   4   9     2289.91     2229.77     32.25 o 
   0   4   9     3109.91     3055.73     41.24 o 
   1   4   9      671.14      670.80     26.36 o 
   2   4   9       61.26       57.30     17.87 o 
   3   4   9     1099.39     1094.11     39.17 o 
   4   4   9      161.81      159.43     17.37 o 
   5   4   9        1.23       -4.76     19.02 o 
   6   4   9      798.74      742.73     70.74 o 
  -7   5   9      702.00      599.18     47.67 o 
  -6   5   9      837.51      819.90     49.20 o 
  -5   5   9      935.20     1002.09     51.72 o 
  -4   5   9      104.90      102.09      8.19 o 
  -3   5   9      926.63      963.90     24.57 o 
  -2   5   9       37.72       46.45      4.57 o 
  -1   5   9     2876.75     2940.12     34.80 o 
   0   5   9      915.85      947.53     24.23 o 
   1   5   9     1473.21     1442.38     40.43 o 
   2   5   9     2737.17     2743.48     58.71 o 
   3   5   9      551.31      493.94     26.89 o 
   4   5   9      389.81      392.56     26.69 o 
   5   5   9      149.18      168.75     18.89 o 
   6   5   9      587.56      586.25     63.67 o 
  -7   6   9      532.04      528.65     60.60 o 
  -6   6   9      710.58      705.11     39.92 o 
  -5   6   9     1967.77     1940.75     78.76 o 
  -4   6   9     7004.94     7000.98    143.56 o 
  -3   6   9      367.48      387.80     15.84 o 
  -2   6   9     2918.21     2943.03     61.32 o 
  -1   6   9      101.93       97.66      8.04 o 
   0   6   9      117.93      104.66     13.77 o 
   1   6   9       59.23       84.53     12.91 o 
   2   6   9        5.36        4.45      8.60 o 
   3   6   9     9029.50     8983.25    175.98 o 
   4   6   9     1525.94     1555.03     51.16 o 
   5   6   9       10.49        3.46     10.02 o 
   6   6   9     1104.83     1218.23     66.71 o 
  -7   7   9     1177.83     1163.85     86.84 o 
  -6   7   9      631.16      668.57     62.67 o 
  -5   7   9     2486.93     2472.43     87.01 o 
  -4   7   9      124.04      106.07     17.51 o 
  -3   7   9       44.74       61.87      8.06 o 
  -2   7   9      144.68      153.45     10.00 o 
  -1   7   9      697.81      685.05     26.73 o 
   0   7   9     2341.57     2357.30     53.04 o 
   1   7   9     1436.73     1392.46     42.89 o 
   2   7   9    14953.88    14570.53    156.06 o 
   3   7   9     3387.87     3378.57     73.11 o 
   4   7   9      968.64      937.03     41.05 o 
   5   7   9       13.62       15.45     10.63 o 
  -7   8   9      349.47      362.96     52.68 o 
  -6   8   9      421.35      407.56     50.06 o 
  -5   8   9       87.35       87.01     22.66 o 
  -4   8   9     7311.34     7091.18    110.46 o 
  -3   8   9     1539.61     1504.14     50.77 o 
  -2   8   9     1790.38     1760.51     34.46 o 
  -1   8   9      143.76      148.58     13.94 o 
   0   8   9     2959.05     2956.16    116.91 o 
   1   8   9      139.17      134.39     17.60 o 
   2   8   9      906.17      966.93     39.11 o 
   3   8   9     2999.24     3171.92     72.21 o 
   4   8   9      194.53      245.69     23.73 o 
   5   8   9      379.68      403.66     36.49 o 
  -6   9   9      159.56      150.98     31.87 o 
  -5   9   9     2775.54     2711.68    119.15 o 
  -4   9   9      661.03      619.69     34.39 o 
  -3   9   9     1676.15     1623.45     54.81 o 
  -2   9   9     1817.30     1764.72     36.65 o 
  -1   9   9     2434.32     2383.58     52.90 o 
   0   9   9     3607.48     3492.53     82.94 o 
   1   9   9      598.07      636.79     37.43 o 
   2   9   9     1631.42     1687.68     64.05 o 
   3   9   9      207.69      212.90     28.21 o 
   4   9   9      869.19      882.45     53.04 o 
   5   9   9       24.50       42.61     17.47 o 
  -6  10   9      902.78      897.34     74.30 o 
  -5  10   9     1649.55     1546.94     91.74 o 
  -4  10   9     3346.62     3076.90     79.90 o 
  -3  10   9       63.08       59.69     13.10 o 
  -2  10   9        5.85        7.14      7.58 o 
  -1  10   9     4084.00     4116.79     72.37 o 
   0  10   9     7733.29     7616.20    127.83 o 
   1  10   9        4.50        3.27     10.15 o 
   2  10   9       28.68       32.08     12.10 o 
   3  10   9      776.19      832.37     49.50 o 
   4  10   9       42.23       71.89     18.33 o 
  -6  11   9       60.48       32.70     23.23 o 
  -5  11   9     1059.31     1009.90     75.36 o 
  -4  11   9      110.82      108.19     16.56 o 
  -3  11   9     1445.61     1495.88     56.82 o 
  -2  11   9     6377.78     6052.25     91.84 o 
  -1  11   9     2507.00     2501.27     57.16 o 
   0  11   9      162.88      169.29     21.90 o 
   1  11   9       15.75       14.35     12.07 o 
   2  11   9       98.94       95.17     18.66 o 
   3  11   9     1202.71     1211.31     61.55 o 
   4  11   9     1327.12     1435.52     91.58 o 
  -6  12   9      734.37      629.09     64.19 o 
  -5  12   9      551.01      489.38     53.53 o 
  -4  12   9      449.36      482.10     35.23 o 
  -3  12   9       53.14       40.94     11.48 o 
  -2  12   9      507.87      510.30     28.31 o 
  -1  12   9     3808.32     3699.61     95.99 o 
   0  12   9     2914.40     2832.09    142.72 o 
   1  12   9      181.94      220.36     27.15 o 
   2  12   9       20.24       21.52     11.44 o 
   3  12   9      445.78      451.14     39.42 o 
  -5  13   9      184.10      129.69     29.31 o 
  -4  13   9        0.56       11.61     14.44 o 
  -3  13   9      526.39      543.35     36.63 o 
  -2  13   9      779.36      778.75     35.61 o 
  -1  13   9     1248.01     1234.10     58.36 o 
   0  13   9      110.41       89.64     18.66 o 
   1  13   9       72.90       62.44     17.03 o 
   2  13   9      670.94      658.95     46.59 o 
   3  13   9       80.16       39.87     19.36 o 
  -5  14   9      417.46      455.13     53.38 o 
  -4  14   9      799.91      774.99     46.26 o 
  -3  14   9        5.68        1.04      9.99 o 
  -2  14   9       81.85       98.54     22.42 o 
  -1  14   9       21.84       19.22     12.99 o 
   0  14   9      113.56      114.91     21.08 o 
   1  14   9      392.20      449.81     38.93 o 
   2  14   9        7.35       18.98     20.79 o 
  -3  15   9        3.12        5.26     10.96 o 
  -2  15   9       25.89       23.79     13.35 o 
  -1  15   9        1.55        3.62     12.70 o 
   0  15   9        3.15        4.52     11.74 o 
  -8   0  10      131.45       93.35     28.48 o 
  -7   0  10        9.90      -16.09     22.85 o 
  -6   0  10     6504.00     6175.07    171.13 o 
  -5   0  10      697.37      777.39     36.16 o 
  -4   0  10     6123.53     6624.42    232.49 o 
  -3   0  10    11465.75    11966.28    134.71 o 
  -2   0  10       20.89       16.80      5.85 o 
  -1   0  10     3100.73     3187.06    100.95 o 
   0   0  10      174.23      203.18     19.40 o 
   1   0  10      574.13      593.58     36.33 o 
   2   0  10     2232.13     2202.45     79.65 o 
   3   0  10       47.75       58.33     18.62 o 
   4   0  10     4484.37     4452.37    142.50 o 
   5   0  10     1110.85     1078.27     53.34 o 
   6   0  10      102.31       91.38     22.83 o 
  -8   1  10      165.88      138.63     22.14 o 
  -7   1  10     1134.16     1259.06     58.54 o 
  -6   1  10     1050.81     1086.85     51.15 o 
  -5   1  10     4108.35     4294.31     89.22 o 
  -4   1  10      207.98      217.60     13.81 o 
  -3   1  10      432.04      441.67      9.34 o 
  -2   1  10    12775.83    12652.25    175.24 o 
  -1   1  10      905.98      923.61     26.74 o 
   0   1  10       14.03       18.65      3.19 o 
   1   1  10     1533.53     1473.25     35.47 o 
   2   1  10     2440.82     2495.92     51.43 o 
   3   1  10        9.45       10.62      8.18 o 
   4   1  10       59.48       49.13     10.07 o 
   5   1  10     1906.46     1953.57     59.32 o 
   6   1  10      534.53      544.29     33.37 o 
  -8   2  10      568.82      457.92     38.50 o 
  -7   2  10      112.62      109.97     19.49 o 
  -6   2  10     1393.38     1484.46     59.49 o 
  -5   2  10       51.09       62.42      9.66 o 
  -4   2  10     1013.34     1071.62     29.37 o 
  -3   2  10     4405.99     4454.42     49.38 o 
  -2   2  10      396.44      386.31     10.97 o 
  -1   2  10      470.74      457.65     17.77 o 
   0   2  10     3272.14     3390.23     35.64 o 
   1   2  10     2955.96     2941.65     55.24 o 
   2   2  10      775.27      800.03     29.69 o 
   3   2  10     1159.77     1145.05     38.63 o 
   4   2  10     2529.90     2536.28     66.78 o 
   5   2  10       18.13        1.11      8.79 o 
   6   2  10      509.15      542.34     33.43 o 
  -8   3  10      393.77      338.55     33.43 o 
  -7   3  10      146.00      106.51     17.65 o 
  -6   3  10     1594.86     1613.68     95.31 o 
  -5   3  10      993.09      982.35     82.68 o 
  -4   3  10      101.57      134.26     11.85 o 
  -3   3  10      199.37      209.28     12.35 o 
  -2   3  10     5520.61     5551.10     55.11 o 
  -1   3  10      138.43      128.88     16.48 o 
   0   3  10     1657.91     1640.49     32.61 o 
   1   3  10     1516.27     1499.04     40.46 o 
   2   3  10     5478.14     5491.28     83.03 o 
   3   3  10      110.70      106.27     13.70 o 
   4   3  10      183.24      185.90     22.30 o 
   5   3  10     1814.73     1865.42     69.78 o 
   6   3  10       30.18       16.83     19.85 o 
  -8   4  10     1276.24     1294.30     84.31 o 
  -7   4  10     1022.05     1116.19     54.99 o 
  -6   4  10     1415.32     1389.16     57.26 o 
  -5   4  10      483.33      440.65     31.01 o 
  -4   4  10      273.98      308.85     13.55 o 
  -3   4  10      722.67      685.72     28.98 o 
  -2   4  10       79.64       73.39      7.89 o 
  -1   4  10       82.77       74.34      5.89 o 
   0   4  10     2697.18     2665.63     39.39 o 
   1   4  10     9698.89     9391.13    103.20 o 
   2   4  10     1075.83     1043.64     37.25 o 
   3   4  10      281.86      295.19     21.85 o 
   4   4  10     1627.04     1608.81     76.95 o 
   5   4  10      150.89      133.27     19.74 o 
   6   4  10     1346.52     1223.58     91.36 o 
  -7   5  10        8.05        0.25      9.97 o 
  -6   5  10      439.09      469.95     34.51 o 
  -5   5  10      140.75      150.48     37.33 o 
  -4   5  10       24.45       26.28      6.70 o 
  -3   5  10      198.24      203.47     17.41 o 
  -2   5  10      875.87      875.94     25.21 o 
  -1   5  10     1580.85     1640.87     39.92 o 
   0   5  10      762.77      729.03     28.37 o 
   1   5  10     1582.31     1550.78     43.46 o 
   2   5  10     1436.21     1428.10     44.36 o 
   3   5  10     1661.31     1669.56     67.35 o 
   4   5  10      900.60      850.90     38.86 o 
   5   5  10     2605.22     2624.64     71.36 o 
   6   5  10      381.39      368.52     53.27 o 
  -7   6  10      597.33      538.83     60.37 o 
  -6   6  10      665.07      675.23     40.05 o 
  -5   6  10       59.69       35.85     14.85 o 
  -4   6  10        4.15       11.11      7.70 o 
  -3   6  10      564.72      546.91     29.26 o 
  -2   6  10      110.33      113.02     11.55 o 
  -1   6  10      556.51      576.85     33.05 o 
   0   6  10     1617.84     1622.18     43.92 o 
   1   6  10     1304.02     1274.82     41.16 o 
   2   6  10      291.86      310.65     22.33 o 
   3   6  10      291.56      270.03     21.76 o 
   4   6  10       16.91       29.94     10.26 o 
   5   6  10        1.01       -6.48     11.31 o 
  -7   7  10      418.26      348.39     49.63 o 
  -6   7  10       38.48       34.71     17.04 o 
  -5   7  10     1111.74     1029.45     73.04 o 
  -4   7  10      491.09      472.11     28.13 o 
  -3   7  10      741.72      670.14     33.81 o 
  -2   7  10     1094.31     1126.69     34.80 o 
  -1   7  10        2.35        5.63      7.43 o 
   0   7  10        7.30        7.83      9.93 o 
   1   7  10      663.73      651.43     31.12 o 
   2   7  10       78.55       76.27     13.54 o 
   3   7  10       90.68       92.72     15.12 o 
   4   7  10      131.46      136.89     18.36 o 
   5   7  10      472.81      496.11     32.81 o 
  -6   8  10       49.11       25.25     20.64 o 
  -5   8  10       19.49      -23.92     26.89 o 
  -4   8  10      252.72      312.26     24.49 o 
  -3   8  10     2188.03     2087.09     61.11 o 
  -2   8  10       14.28       16.04      7.38 o 
  -1   8  10     1366.73     1321.97     48.34 o 
   0   8  10      571.07      559.36     33.40 o 
   1   8  10       29.17       43.10     13.78 o 
   2   8  10       31.18       34.83     13.83 o 
   3   8  10       13.46       33.03     13.17 o 
   4   8  10      145.84      154.05     19.25 o 
   5   8  10      237.32      266.02     25.99 o 
  -6   9  10       86.47       54.94     18.56 o 
  -5   9  10      790.95      658.75     61.14 o 
  -4   9  10      130.80      149.10     18.40 o 
  -3   9  10      631.44      614.58     35.21 o 
  -2   9  10        1.79        5.04      7.57 o 
  -1   9  10       63.60       66.62     13.67 o 
   0   9  10      308.25      294.05     25.72 o 
   1   9  10      173.12      182.31     24.73 o 
   2   9  10      317.73      312.83     29.79 o 
   3   9  10       37.37       32.05     13.12 o 
   4   9  10       47.32       50.10     16.67 o 
  -6  10  10        6.38      -31.43     31.43 o 
  -5  10  10       21.38      -29.59     29.59 o 
  -4  10  10      608.83      609.70     36.40 o 
  -3  10  10       22.07       28.13     11.32 o 
  -2  10  10      135.39      133.21     14.80 o 
  -1  10  10        9.71       13.26     10.02 o 
   0  10  10       72.26       71.95     14.63 o 
   1  10  10      823.39      844.55     46.15 o 
   2  10  10       77.71       66.48     15.54 o 
   3  10  10       67.84       72.83     18.34 o 
   4  10  10        0.85        1.56     13.52 o 
  -6  11  10        0.60      -33.37     33.37 o 
  -5  11  10      461.79      429.40     51.09 o 
  -4  11  10       97.51       84.57     14.92 o 
  -3  11  10      178.37      187.41     17.81 o 
  -2  11  10      351.26      380.29     24.57 o 
  -1  11  10        0.72        7.16     17.50 o 
   0  11  10        0.41       -7.15     11.63 o 
   1  11  10      239.18      223.10     26.11 o 
   2  11  10       77.67       93.03     19.39 o 
   3  11  10       35.38       12.67     12.98 o 
  -5  12  10        0.01       26.45     19.48 o 
  -4  12  10       28.89       18.74     14.24 o 
  -3  12  10     2221.53     2212.49     59.96 o 
  -2  12  10       16.34       13.74      8.70 o 
  -1  12  10      510.22      545.36     38.00 o 
   0  12  10        8.91        9.00     10.43 o 
   1  12  10        2.92       11.28     11.74 o 
   2  12  10      181.26      195.32     26.83 o 
   3  12  10        8.66       41.08     22.11 o 
  -5  13  10      911.11      809.12     71.45 o 
  -4  13  10      129.10      122.09     27.63 o 
  -3  13  10       39.00       42.53     10.59 o 
  -2  13  10     1096.31     1047.56     42.04 o 
  -1  13  10        7.71       18.68     12.41 o 
   0  13  10       29.20       30.33     12.38 o 
   1  13  10      118.17      125.93     21.88 o 
   2  13  10       33.66       45.65     17.27 o 
  -5  14  10      349.58      367.77     49.13 o 
  -4  14  10      588.55      545.45     55.72 o 
  -3  14  10      734.11      734.16     46.81 o 
  -2  14  10      155.86      135.33     21.23 o 
  -1  14  10      107.72      123.65     22.22 o 
   0  14  10       15.42        7.98     12.04 o 
   1  14  10      273.77      291.09     32.76 o 
  -3  15  10      235.52      218.25     39.31 o 
  -2  15  10      668.26      636.03     45.98 o 
  -1  15  10      247.22      219.81     28.85 o 
  -8   1  11      619.40      551.79     50.28 o 
  -7   1  11      342.53      317.52     76.21 o 
  -6   1  11       47.61       63.70     16.25 o 
  -5   1  11       88.34       94.47     11.07 o 
  -4   1  11      260.73      262.91     15.79 o 
  -3   1  11      959.50      987.75     29.29 o 
  -2   1  11      293.93      295.80     34.38 o 
  -1   1  11      910.07      943.71     25.28 o 
   0   1  11      156.67      158.20     10.76 o 
   1   1  11      736.94      749.52     26.37 o 
   2   1  11      256.78      264.13     18.06 o 
   3   1  11       15.90       19.28      8.24 o 
   4   1  11        0.75       -7.14      8.87 o 
   5   1  11      208.47      199.87     20.64 o 
   6   1  11      369.65      372.00     24.65 o 
  -8   2  11        3.70        6.57     22.40 o 
  -7   2  11      435.60      417.48     45.72 o 
  -6   2  11      934.51      927.84     51.31 o 
  -5   2  11     2590.63     2577.17     55.61 o 
  -4   2  11     3379.54     3630.64     56.53 o 
  -3   2  11     1026.84     1050.57     23.20 o 
  -2   2  11     1067.77     1068.16     26.18 o 
  -1   2  11       87.32      105.87     11.66 o 
   0   2  11       25.65       36.41      7.87 o 
   1   2  11      888.67      864.47     37.57 o 
   2   2  11       75.67       74.97     10.56 o 
   3   2  11      210.56      213.53     18.36 o 
   4   2  11      737.12      736.46     34.87 o 
   5   2  11     2479.75     2399.28     66.63 o 
   6   2  11      491.15      500.91     40.11 o 
  -8   3  11     1250.72     1239.52     85.51 o 
  -7   3  11     1657.33     1573.43     66.28 o 
  -6   3  11       18.34       -8.33     12.88 o 
  -5   3  11       15.45       48.46     14.00 o 
  -4   3  11       45.61       60.49      9.65 o 
  -3   3  11     2487.28     2504.52     36.17 o 
  -2   3  11     2098.39     2070.45     35.04 o 
  -1   3  11     3288.30     3287.47     54.67 o 
   0   3  11      144.79      176.52     16.22 o 
   1   3  11      107.57      116.01     13.18 o 
   2   3  11     1928.34     1909.60     51.19 o 
   3   3  11     1377.86     1384.60     58.71 o 
   4   3  11      499.09      496.54     36.15 o 
   5   3  11      127.58      113.39     20.12 o 
   6   3  11      316.29      374.58     51.86 o 
  -8   4  11        1.63       15.21     16.88 o 
  -7   4  11     1438.19     1424.59     63.45 o 
  -6   4  11       10.63      -13.08     30.07 o 
  -5   4  11      729.66      727.12     40.78 o 
  -4   4  11      512.74      524.11     25.44 o 
  -3   4  11      712.99      733.99     21.82 o 
  -2   4  11      312.43      327.80     16.62 o 
  -1   4  11       99.55       81.21      9.33 o 
   0   4  11     1036.69     1056.92     33.82 o 
   1   4  11       28.41       29.43     12.48 o 
   2   4  11      362.94      352.64     22.97 o 
   3   4  11     1467.31     1412.51     62.90 o 
   4   4  11      986.95     1042.80     87.26 o 
   5   4  11      641.49      601.01     75.76 o 
  -7   5  11       11.62      -15.14     15.14 o 
  -6   5  11      509.24      516.23     48.79 o 
  -5   5  11      149.44      135.09     19.75 o 
  -4   5  11     1986.66     2035.13     95.51 o 
  -3   5  11       26.40       32.41      7.11 o 
  -2   5  11      127.39      137.82     11.20 o 
  -1   5  11     3544.60     3512.52     60.35 o 
   0   5  11      189.11      218.00     17.14 o 
   1   5  11     1251.08     1266.23     40.99 o 
   2   5  11     2372.91     2290.43     58.47 o 
   3   5  11     1483.85     1502.61     65.08 o 
   4   5  11      746.66      779.31     38.73 o 
   5   5  11       37.88       25.79     18.50 o 
  -7   6  11      346.18      328.20     46.89 o 
  -6   6  11      260.46      208.64     27.58 o 
  -5   6  11      923.14      986.11     47.28 o 
  -4   6  11      347.44      297.89     38.53 o 
  -3   6  11     1434.75     1341.66     49.67 o 
  -2   6  11     1329.24     1352.35     33.99 o 
  -1   6  11       48.24       51.18     10.55 o 
   0   6  11     6535.87     6452.75     89.57 o 
   1   6  11     2059.74     2047.99     53.29 o 
   2   6  11      763.16      769.29     35.13 o 
   3   6  11     1314.72     1251.59     61.59 o 
   4   6  11       11.53        2.92     11.86 o 
   5   6  11      340.34      328.38     27.53 o 
  -6   7  11      700.87      591.51     60.70 o 
  -5   7  11      883.09      877.19     69.71 o 
  -4   7  11     4477.31     4232.25    141.45 o 
  -3   7  11      684.09      650.04     27.17 o 
  -2   7  11      560.70      510.80     24.29 o 
  -1   7  11     1655.17     1676.97     46.22 o 
   0   7  11      121.61      127.85     14.68 o 
   1   7  11     4723.70     4798.07     84.41 o 
   2   7  11     2569.38     2596.98     72.28 o 
   3   7  11     2553.74     2533.72     69.13 o 
   4   7  11       12.65       14.30     13.53 o 
   5   7  11      219.65      188.71     27.48 o 
  -6   8  11       46.87       -2.61     27.91 o 
  -5   8  11      114.25      155.12     32.83 o 
  -4   8  11      463.69      487.59     50.65 o 
  -3   8  11     1692.88     1690.81     45.33 o 
  -2   8  11      573.13      561.93     26.40 o 
  -1   8  11       13.70       10.65      8.32 o 
   0   8  11     3489.47     3500.01     71.59 o 
   1   8  11     2419.28     2417.90     62.16 o 
   2   8  11      810.52      871.22     39.27 o 
   3   8  11     1136.73     1095.37     46.54 o 
   4   8  11       24.05       37.49     14.99 o 
  -6   9  11      153.28       74.91     23.40 o 
  -5   9  11     1430.83     1361.45     88.00 o 
  -4   9  11     2888.86     2826.66    118.96 o 
  -3   9  11      419.97      420.93     24.15 o 
  -2   9  11      769.44      752.16     32.00 o 
  -1   9  11     2175.25     2120.81     65.96 o 
   0   9  11      220.67      198.16     22.01 o 
   1   9  11       17.49       14.92     10.59 o 
   2   9  11      467.25      486.26     31.07 o 
   3   9  11     1550.23     1565.20     56.71 o 
   4   9  11       52.27       84.32     26.59 o 
  -6  10  11     1286.27     1185.06     88.93 o 
  -5  10  11      341.43      307.79     44.01 o 
  -4  10  11     1466.78     1470.15     88.16 o 
  -3  10  11     1348.68     1375.30     44.74 o 
  -2  10  11       32.72       41.02     10.02 o 
  -1  10  11        1.59       -0.19      9.44 o 
   0  10  11     1647.26     1695.30     63.85 o 
   1  10  11       15.14       18.57     11.42 o 
   2  10  11      244.41      228.78     45.79 o 
   3  10  11      270.02      277.88     31.61 o 
   4  10  11     1533.67     1539.21    102.67 o 
  -5  11  11      320.77      365.87     48.38 o 
  -4  11  11      538.26      522.00     53.81 o 
  -3  11  11     2053.43     1957.08     55.06 o 
  -2  11  11     2279.67     2317.23     59.58 o 
  -1  11  11     2180.51     2106.53     86.28 o 
   0  11  11      387.19      426.15     33.98 o 
   1  11  11      172.52      173.85     23.51 o 
   2  11  11       20.29        3.60     11.20 o 
   3  11  11      633.57      631.56     47.37 o 
  -5  12  11      554.04      540.92     59.41 o 
  -4  12  11      417.25      416.78     49.38 o 
  -3  12  11     1538.76     1459.48     49.74 o 
  -2  12  11        7.88        1.32      7.69 o 
  -1  12  11      106.53      106.00     18.60 o 
   0  12  11      625.27      636.24     43.19 o 
   1  12  11      124.92       99.99     20.42 o 
   2  12  11        9.12       19.69     14.89 o 
  -5  13  11       81.94       64.82     24.55 o 
  -4  13  11       77.11       54.82     15.02 o 
  -3  13  11      166.82      155.33     18.38 o 
  -2  13  11        9.76       17.45     11.01 o 
  -1  13  11     4013.81     3860.60    105.25 o 
   0  13  11      366.71      380.81     34.97 o 
   1  13  11      135.50      134.35     23.42 o 
   2  13  11      536.21      531.26     60.95 o 
  -4  14  11        1.80        5.14     16.76 o 
  -3  14  11      752.60      721.27     47.28 o 
  -2  14  11      309.17      282.30     30.33 o 
  -1  14  11       37.23       20.60     13.18 o 
   0  14  11     1163.56     1127.65     61.06 o 
  -2  15  11        2.64       17.08     16.78 o 
  -7   0  12        2.72       -4.21     16.31 o 
  -6   0  12     1563.11     1592.80     91.39 o 
  -5   0  12      715.29      757.17     39.13 o 
  -4   0  12      218.42      223.60     21.88 o 
  -3   0  12    10289.11    10518.39    201.56 o 
  -2   0  12     5201.69     5317.79    142.15 o 
  -1   0  12     1301.04     1329.87     74.05 o 
   0   0  12     2002.86     1968.08     48.33 o 
   1   0  12     2039.60     1979.91     56.55 o 
   2   0  12      329.66      293.89     24.46 o 
   3   0  12      139.09      126.40     18.27 o 
   4   0  12     1655.96     1631.89     65.50 o 
   5   0  12     1918.36     1909.95     75.03 o 
   6   0  12      193.98      214.78     36.30 o 
  -8   1  12      675.31      645.60     65.47 o 
  -7   1  12      390.59      378.13     48.82 o 
  -6   1  12        1.54       -3.33     10.97 o 
  -5   1  12     8424.95     8940.94    105.64 o 
  -4   1  12      645.65      737.32     26.97 o 
  -3   1  12      856.76      864.33     33.26 o 
  -2   1  12       36.90       45.00     18.92 o 
  -1   1  12       65.85       65.23      7.57 o 
   0   1  12      133.89      137.43     14.35 o 
   1   1  12      226.25      224.23     15.39 o 
   2   1  12     5890.32     5827.90     84.15 o 
   3   1  12     3073.46     2953.08     69.57 o 
   4   1  12     3301.71     3286.43     75.26 o 
   5   1  12      293.25      298.55     24.70 o 
   6   1  12      217.09      207.71     19.36 o 
  -8   2  12       30.72       18.51     16.57 o 
  -7   2  12       19.44       11.98     12.19 o 
  -6   2  12     1818.26     1837.69     69.96 o 
  -5   2  12       82.16      126.00     25.38 o 
  -4   2  12      493.78      488.63     22.45 o 
  -3   2  12     1275.79     1336.09     41.35 o 
  -2   2  12     3156.96     3168.43     44.82 o 
  -1   2  12      177.70      179.93     16.22 o 
   0   2  12       23.08       35.30      9.65 o 
   1   2  12     5010.91     5010.85     95.03 o 
   2   2  12      111.93      117.62     17.31 o 
   3   2  12      102.51       96.16     12.94 o 
   4   2  12     1040.53     1000.10     41.78 o 
   5   2  12     1507.58     1465.86     66.48 o 
  -8   3  12      238.03      276.07     42.59 o 
  -7   3  12      295.17      353.18     52.36 o 
  -6   3  12      829.38      845.36     47.64 o 
  -5   3  12      887.41      873.48     46.11 o 
  -4   3  12      155.42      154.98     13.82 o 
  -3   3  12     2044.00     2096.54     65.89 o 
  -2   3  12     2656.29     2700.58     48.32 o 
  -1   3  12     8130.35     8475.47    103.36 o 
   0   3  12     1084.41     1106.55     36.41 o 
   1   3  12        0.19        5.13      7.97 o 
   2   3  12     1013.19      986.10     45.86 o 
   3   3  12       27.32       33.08     12.59 o 
   4   3  12        1.00        6.40     10.85 o 
   5   3  12     1519.74     1482.22     66.71 o 
  -7   4  12       29.76       34.85     20.58 o 
  -6   4  12     1917.51     2049.61     73.74 o 
  -5   4  12     2280.73     2294.10     74.40 o 
  -4   4  12      821.33      901.00     54.27 o 
  -3   4  12       83.48       84.38     10.27 o 
  -2   4  12     2125.41     2155.80     43.41 o 
  -1   4  12      423.35      415.82     20.88 o 
   0   4  12     2974.19     3016.64     59.49 o 
   1   4  12     6161.92     6134.90     91.25 o 
   2   4  12        2.13       -9.90      9.90 o 
   3   4  12      900.79      900.34     39.71 o 
   4   4  12        9.11        2.93     36.32 o 
   5   4  12       95.09       78.35     16.74 o 
  -7   5  12       98.84      118.52     35.13 o 
  -6   5  12      592.96      706.05     43.99 o 
  -5   5  12       17.26        6.51      9.75 o 
  -4   5  12        6.12       10.02      9.04 o 
  -3   5  12      214.37      195.96     13.94 o 
  -2   5  12     2865.24     2955.54     64.88 o 
  -1   5  12     5706.59     5811.30     90.77 o 
   0   5  12     2364.94     2354.09     54.22 o 
   1   5  12      830.28      850.07     43.12 o 
   2   5  12      132.33      126.41     15.73 o 
   3   5  12      392.37      376.44     26.41 o 
   4   5  12      446.63      420.76     30.12 o 
   5   5  12     1310.64     1259.95     63.09 o 
  -6   6  12      820.45      870.53     48.32 o 
  -5   6  12      964.39      865.73     69.05 o 
  -4   6  12       48.29       32.67     18.20 o 
  -3   6  12       30.08       25.51      6.80 o 
  -2   6  12     1044.91     1016.08     33.42 o 
  -1   6  12      394.39      412.68     25.83 o 
   0   6  12      659.83      644.57     30.00 o 
   1   6  12      777.71      755.07     33.81 o 
   2   6  12      319.98      334.86     24.66 o 
   3   6  12      322.32      275.03     23.72 o 
   4   6  12      312.14      303.97     26.20 o 
   5   6  12       91.06       96.99     20.33 o 
  -6   7  12        4.55        1.94     19.40 o 
  -5   7  12      612.90      666.89     61.97 o 
  -4   7  12      290.59      258.88     38.80 o 
  -3   7  12       26.15       19.18      6.93 o 
  -2   7  12      727.55      709.14     29.97 o 
  -1   7  12       29.06       22.21      8.67 o 
   0   7  12       31.98       31.60      9.45 o 
   1   7  12       84.91      103.39     14.62 o 
   2   7  12      481.23      483.34     29.95 o 
   3   7  12       42.98       47.73     13.24 o 
   4   7  12      383.96      349.18     29.17 o 
   5   7  12       18.84       76.42     30.29 o 
  -6   8  12       99.57       78.96     27.70 o 
  -5   8  12      432.20      392.70     49.32 o 
  -4   8  12     2023.27     1947.62    101.44 o 
  -3   8  12       31.01       40.56      8.90 o 
  -2   8  12       26.35       29.75      8.14 o 
  -1   8  12      566.73      563.40     29.39 o 
   0   8  12       64.07       92.45     15.53 o 
   1   8  12      336.10      368.89     26.60 o 
   2   8  12      148.59      140.06     17.70 o 
   3   8  12       69.69       89.23     18.67 o 
   4   8  12      723.67      723.60     48.91 o 
  -5   9  12      604.43      686.92     64.10 o 
  -4   9  12      455.40      416.44     31.88 o 
  -3   9  12        0.06        4.10      7.24 o 
  -2   9  12      354.48      370.76     23.44 o 
  -1   9  12     1993.71     1933.67     64.75 o 
   0   9  12      407.83      408.99     31.67 o 
   1   9  12      401.93      435.36     29.30 o 
   2   9  12      386.57      367.57     33.82 o 
   3   9  12     1674.35     1666.20     63.83 o 
   4   9  12     1170.15     1196.27     63.76 o 
  -5  10  12      151.34      114.29     28.98 o 
  -4  10  12      295.30      303.01     28.00 o 
  -3  10  12      283.46      268.36     20.87 o 
  -2  10  12       26.80       16.44      8.90 o 
  -1  10  12       54.97       58.99     14.07 o 
   0  10  12      242.58      236.48     25.57 o 
   1  10  12       85.11       59.04     14.61 o 
   2  10  12        0.93        8.91     13.63 o 
   3  10  12        0.77       16.69     35.66 o 
  -5  11  12      350.78      386.41     51.24 o 
  -4  11  12        0.52        2.58     10.84 o 
  -3  11  12      136.31      129.41     15.78 o 
  -2  11  12      158.16      159.52     21.26 o 
  -1  11  12       97.28      102.82     17.98 o 
   0  11  12        4.50        2.37     14.24 o 
   1  11  12      347.55      337.75     32.78 o 
   2  11  12       53.18       48.98     16.44 o 
   3  11  12        1.16        2.71     15.56 o 
  -4  12  12      621.71      595.83     46.53 o 
  -3  12  12        2.85       -5.83     11.44 o 
  -2  12  12      302.70      273.40     28.09 o 
  -1  12  12        8.55        7.94     10.68 o 
   0  12  12      594.09      595.43     42.80 o 
   1  12  12       29.56       17.87     11.05 o 
   2  12  12      208.83      187.89     37.82 o 
  -4  13  12      125.41      125.20     21.10 o 
  -3  13  12      421.48      389.42     33.38 o 
  -2  13  12       12.34       10.06     11.40 o 
  -1  13  12      450.53      391.79     35.59 o 
   0  13  12      147.35      146.23     23.40 o 
   1  13  12        0.52        1.64     17.38 o 
  -3  14  12      838.82      789.53     70.52 o 
  -2  14  12      695.08      743.96     48.58 o 
  -1  14  12       38.16       37.57     15.27 o 
  -7   1  13      355.79      318.41     32.28 o 
  -6   1  13       52.74       93.14     25.93 o 
  -5   1  13      498.73      472.30     34.64 o 
  -4   1  13      380.27      361.87     20.31 o 
  -3   1  13      143.25      121.93     26.48 o 
  -2   1  13        0.37        6.92     11.64 o 
  -1   1  13      206.03      225.16     24.11 o 
   0   1  13       11.95       17.79      7.72 o 
   1   1  13      748.73      745.58     27.84 o 
   2   1  13        6.24        6.65      7.03 o 
   3   1  13      394.31      420.01     34.20 o 
   4   1  13      307.62      293.54     24.16 o 
   5   1  13      207.79      213.97     19.33 o 
  -7   2  13      663.58      654.50     45.68 o 
  -6   2  13      471.33      552.26     40.47 o 
  -5   2  13       12.89       49.06     15.86 o 
  -4   2  13       40.26       47.42      9.64 o 
  -3   2  13       11.05       26.88      9.54 o 
  -2   2  13       27.19       16.37     18.78 o 
  -1   2  13      120.85      150.48     29.36 o 
   0   2  13       37.36       47.98     19.47 o 
   1   2  13      106.81      112.90     16.46 o 
   2   2  13     1440.73     1403.58     55.44 o 
   3   2  13       86.55       69.79     18.08 o 
   4   2  13      508.07      490.61     38.41 o 
   5   2  13        1.77        8.61     13.20 o 
  -7   3  13      606.73      620.96     44.88 o 
  -6   3  13       85.29      101.13     18.82 o 
  -5   3  13        4.76      -13.50     13.50 o 
  -4   3  13      106.44      122.11     15.05 o 
  -3   3  13      165.33      157.68     16.62 o 
  -2   3  13      139.20      101.19     22.74 o 
  -1   3  13        2.85       -1.11     18.92 o 
   0   3  13     2393.96     2472.93     64.02 o 
   1   3  13        6.41        7.30      8.47 o 
   2   3  13      142.47      130.31     18.96 o 
   3   3  13      850.92      862.65     47.45 o 
   4   3  13      181.00      161.42     22.78 o 
   5   3  13      243.48      220.91     28.56 o 
  -7   4  13      450.64      447.11     51.60 o 
  -6   4  13      258.04      263.43     29.04 o 
  -5   4  13      269.38      297.62     28.87 o 
  -4   4  13      208.41      196.35     21.45 o 
  -3   4  13     1119.74     1140.78     65.10 o 
  -2   4  13       92.47       91.93     15.18 o 
  -1   4  13      117.49      125.96     17.55 o 
   0   4  13      136.20      152.38     17.11 o 
   1   4  13      194.93      174.02     17.96 o 
   2   4  13     1320.65     1272.16     46.11 o 
   3   4  13        0.10      -16.86     19.48 o 
   4   4  13      473.24      454.99     43.69 o 
   5   4  13       14.08       -0.36     24.09 o 
  -6   5  13      161.12      165.32     23.11 o 
  -5   5  13       23.58       43.53     21.80 o 
  -4   5  13     2562.68     2712.14     80.69 o 
  -3   5  13      460.40      573.77     92.98 o 
  -2   5  13      223.08      269.86     28.04 o 
  -1   5  13      650.60      684.00     28.89 o 
   0   5  13     2045.00     2106.91     82.34 o 
   1   5  13      345.36      328.13     24.97 o 
   2   5  13      418.90      390.66     26.45 o 
   3   5  13       57.03       71.86     14.03 o 
   4   5  13      165.69      136.65     59.57 o 
   5   5  13        2.58       -3.48     13.27 o 
  -6   6  13       13.94       33.71     21.71 o 
  -5   6  13      612.95      550.20     58.00 o 
  -4   6  13      638.65      558.48     55.53 o 
  -3   6  13     2996.84     3158.65    162.16 o 
  -2   6  13     2154.62     2186.52     50.77 o 
  -1   6  13     1458.18     1466.89     43.98 o 
   0   6  13     3876.66     3788.13     73.40 o 
   1   6  13      117.03      130.45     15.98 o 
   2   6  13        4.82       16.33     10.14 o 
   3   6  13        6.45       -2.59      9.23 o 
   4   6  13     1260.58     1186.92     51.44 o 
   5   6  13       20.51        5.31     17.68 o 
  -6   7  13        0.87       -1.32     18.57 o 
  -5   7  13       23.41       26.20     16.41 o 
  -4   7  13     5102.68     4883.34    164.02 o 
  -3   7  13      410.45      419.74     47.92 o 
  -2   7  13       47.50       42.99     11.26 o 
  -1   7  13     1168.11     1236.10     42.33 o 
   0   7  13     1766.77     1737.21     52.19 o 
   1   7  13      796.57      794.64     37.32 o 
   2   7  13        4.27       19.59     15.73 o 
   3   7  13     1109.34     1120.25     48.78 o 
   4   7  13        2.21        9.51     18.87 o 
  -5   8  13      321.16      258.73     41.83 o 
  -4   8  13       67.55       51.24     22.02 o 
  -3   8  13     2662.41     2677.58    117.75 o 
  -2   8  13      353.83      396.45     28.00 o 
  -1   8  13     1103.35     1081.33     41.23 o 
   0   8  13      634.06      644.76     48.79 o 
   1   8  13      663.98      688.68     39.50 o 
   2   8  13      329.31      345.77     33.36 o 
   3   8  13        1.52       21.89     13.26 o 
   4   8  13     1259.05     1257.45     65.51 o 
  -5   9  13       34.92       81.59     28.13 o 
  -4   9  13     1789.65     1785.73    102.36 o 
  -3   9  13      143.69      150.70     31.35 o 
  -2   9  13        2.73        0.86     16.73 o 
  -1   9  13      587.57      570.17     36.50 o 
   0   9  13     1690.81     1677.51     64.50 o 
   1   9  13       67.28       77.15     17.75 o 
   2   9  13        4.60       22.63     13.30 o 
   3   9  13     2170.45     2128.30     83.32 o 
   4   9  13      328.11      375.04     55.82 o 
  -5  10  13      309.70      276.21     44.60 o 
  -4  10  13        3.53      -10.65     17.33 o 
  -3  10  13      973.98      893.39     70.50 o 
  -2  10  13      271.65      253.68     25.10 o 
  -1  10  13     1377.54     1385.14     58.49 o 
   0  10  13        3.08        4.27     17.27 o 
   1  10  13     1966.05     1926.11     74.97 o 
   2  10  13     1452.63     1450.36     68.30 o 
   3  10  13        3.76       11.66     20.59 o 
  -4  11  13      480.87      415.45     51.58 o 
  -3  11  13       10.94        6.09     12.32 o 
  -2  11  13       21.07       29.32     10.66 o 
  -1  11  13      543.63      533.55     38.35 o 
   0  11  13     1361.26     1369.99     62.63 o 
   1  11  13        9.23       17.25     13.13 o 
   2  11  13        5.41       24.78     20.14 o 
  -4  12  13      158.11      168.06     33.67 o 
  -3  12  13      226.50      239.08     37.59 o 
  -2  12  13      720.71      656.69     42.80 o 
  -1  12  13       46.81       56.41     15.69 o 
   0  12  13      302.68      279.06     30.60 o 
   1  12  13      599.67      625.12     63.30 o 
  -3  13  13       54.07       18.39     13.36 o 
  -2  13  13       77.01       68.95     15.72 o 
  -1  13  13      388.21      369.77     35.00 o 
   0  13  13      984.00      945.87     77.03 o 
  -7   0  14       38.30       21.84     17.53 o 
  -6   0  14      296.95      344.14     46.79 o 
  -5   0  14     1030.01     1204.01     64.39 o 
  -4   0  14      518.58      467.41     33.81 o 
  -3   0  14     3225.32     3241.51    120.36 o 
  -2   0  14     3524.26     3499.54    128.02 o 
  -1   0  14     1233.14     1292.28     80.57 o 
   0   0  14      834.43      796.14     65.30 o 
   1   0  14     2837.82     2884.28    125.49 o 
   2   0  14     7856.68     7467.90    207.61 o 
   3   0  14       21.39       30.47     14.46 o 
   4   0  14       20.84       19.75     31.51 o 
   5   0  14      660.96      597.53     45.34 o 
  -7   1  14       46.73       46.69     22.81 o 
  -6   1  14       60.06       68.53     30.90 o 
  -5   1  14     1021.25     1059.44     42.49 o 
  -4   1  14     2377.23     2329.27     59.63 o 
  -3   1  14     1252.68     1292.02     54.02 o 
  -2   1  14     1456.04     1532.18     59.99 o 
  -1   1  14       20.92       24.81     12.31 o 
   0   1  14      510.80      486.00     36.38 o 
   1   1  14     1820.79     1849.68     71.24 o 
   2   1  14     2323.88     2317.18     61.56 o 
   3   1  14     2163.00     2063.12     51.58 o 
   4   1  14      450.01      435.01     25.99 o 
   5   1  14        0.29       -7.11     10.52 o 
  -7   2  14       13.31       14.84     15.55 o 
  -6   2  14      445.15      469.55     39.13 o 
  -5   2  14     1775.69     1935.92     57.79 o 
  -4   2  14       11.26       14.91     12.85 o 
  -3   2  14       16.21       12.23     10.26 o 
  -2   2  14     4657.15     4700.01    142.19 o 
  -1   2  14        5.62        6.66     17.83 o 
   0   2  14      106.36      140.36     32.97 o 
   1   2  14      555.34      530.90     55.73 o 
   2   2  14     1937.57     1936.83     66.80 o 
   3   2  14      103.70       98.73     17.87 o 
   4   2  14       54.13       36.32     13.74 o 
   5   2  14      914.80      899.93     55.23 o 
  -7   3  14      483.53      411.81     52.10 o 
  -6   3  14     2437.09     2527.78     87.31 o 
  -5   3  14       98.83      114.11     28.34 o 
  -4   3  14      484.76      578.39     31.10 o 
  -3   3  14      727.04      794.52     43.12 o 
  -2   3  14       19.51       -3.29     15.01 o 
  -1   3  14     3975.50     3815.66    140.89 o 
   0   3  14      786.88      772.42     66.06 o 
   1   3  14      810.48      817.11     55.72 o 
   2   3  14      450.56      448.57     33.63 o 
   3   3  14       41.44       46.54     13.51 o 
   4   3  14      205.63      222.82     27.79 o 
   5   3  14      108.61      109.30     21.95 o 
  -7   4  14        7.90        7.84     13.21 o 
  -6   4  14      441.77      454.13     37.73 o 
  -5   4  14     2275.71     2294.39    116.28 o 
  -4   4  14       11.47       -1.92     10.08 o 
  -3   4  14      645.35      680.93     41.56 o 
  -2   4  14     4116.66     4200.65     96.64 o 
  -1   4  14       25.31       12.73     44.01 o 
   0   4  14       82.30       50.71     14.18 o 
   1   4  14       14.96       -2.09     26.64 o 
   2   4  14      172.81      159.42     21.10 o 
   3   4  14      908.80      796.49     47.59 o 
   4   4  14       83.46       77.59     18.69 o 
  -6   5  14     2800.12     2739.49    134.36 o 
  -5   5  14        4.36        1.94     13.98 o 
  -4   5  14      221.09      231.07     24.18 o 
  -3   5  14       25.73       46.97     42.75 o 
  -2   5  14      899.98      889.61     48.25 o 
  -1   5  14     3546.27     3523.40    110.05 o 
   0   5  14      534.24      523.49     27.95 o 
   1   5  14      156.41      147.95     16.97 o 
   2   5  14       40.88       31.01     12.15 o 
   3   5  14      249.42      193.86     25.45 o 
   4   5  14      922.18      853.21     86.53 o 
  -5   6  14      535.33      519.24     57.47 o 
  -4   6  14        5.64       -0.89     16.10 o 
  -3   6  14      363.55      443.88    101.33 o 
  -2   6  14      612.71      621.72     39.13 o 
  -1   6  14      340.12      338.74     30.76 o 
   0   6  14      293.33      274.42     21.41 o 
   1   6  14      547.31      493.95     30.01 o 
   2   6  14       28.83       24.14     14.30 o 
   3   6  14       68.26       65.80     13.01 o 
   4   6  14      224.42      177.75     38.94 o 
  -5   7  14      156.75      121.18     30.82 o 
  -4   7  14       30.43       16.00     15.34 o 
  -3   7  14      307.92      316.46     43.11 o 
  -2   7  14      246.51      260.01     27.08 o 
  -1   7  14      162.21      173.72     78.09 o 
   0   7  14       35.88       44.13     11.01 o 
   1   7  14      610.94      590.97     35.59 o 
   2   7  14      396.83      400.22     29.40 o 
   3   7  14      539.35      538.62     35.16 o 
   4   7  14       89.22       76.46     21.01 o 
  -5   8  14      176.72      195.98     39.04 o 
  -4   8  14        3.22        7.25     14.13 o 
  -3   8  14      112.82      134.43     30.33 o 
  -2   8  14       83.40       96.68     23.85 o 
  -1   8  14      143.10      172.89     58.06 o 
   0   8  14        0.78        5.91     20.35 o 
   1   8  14      306.82      367.28     28.03 o 
   2   8  14     1477.22     1485.51     56.21 o 
   3   8  14      143.78      183.68     28.58 o 
  -4   9  14      196.12      218.97     39.09 o 
  -3   9  14      225.68      198.98     36.61 o 
  -2   9  14      873.37      836.48     63.99 o 
  -1   9  14      475.15      532.89     54.88 o 
   0   9  14        1.45       10.12     11.94 o 
   1   9  14        9.77        5.45      9.88 o 
   2   9  14      416.98      444.89     32.61 o 
   3   9  14      376.10      369.75     50.88 o 
  -4  10  14       19.99       16.90     18.77 o 
  -3  10  14        0.46      -11.34     17.30 o 
  -2  10  14      233.78      214.16     34.82 o 
  -1  10  14        2.06       13.23     17.49 o 
   0  10  14      250.94      265.34     28.64 o 
   1  10  14      380.73      344.77     33.58 o 
   2  10  14       13.52       13.65     17.55 o 
  -4  11  14       11.42      -23.41     23.41 o 
  -1  11  14       10.02        3.63     15.87 o 
   0  11  14      206.44      211.78     26.66 o 
   1  11  14      131.28       94.17     28.19 o 
   2  11  14       90.70      111.08     30.22 o 
  -1  12  14       16.66       -4.88     15.20 o 
   0  12  14      267.56      234.40     28.80 o 
   1  12  14      284.64      284.64     44.85 o 
  -6   1  15        3.95        0.10      9.66 o 
  -5   1  15      131.06      167.84     24.29 o 
  -4   1  15      635.95      705.11     41.57 o 
  -3   1  15        0.14      -13.17     21.03 o 
  -2   1  15       46.54       53.74     15.91 o 
  -1   1  15      301.76      307.97     30.45 o 
   0   1  15     1297.61     1421.44     64.00 o 
   1   1  15      364.82      377.52     34.94 o 
   2   1  15      142.33      105.93     28.55 o 
   3   1  15        8.64        5.82     16.72 o 
  -6   2  15        1.47       12.13     18.84 o 
  -5   2  15        4.43       20.86     23.90 o 
  -4   2  15     2304.00     2334.16     62.81 o 
  -3   2  15       46.55       30.94     13.23 o 
  -2   2  15      142.24       91.93     32.63 o 
  -1   2  15      685.44      749.70     45.79 o 
   0   2  15      188.74      208.22     25.72 o 
   1   2  15     1874.30     1816.85    105.09 o 
   2   2  15      121.17      152.69     34.40 o 
   3   2  15        4.31       25.94     22.75 o 
  -6   3  15       50.80       67.33     24.45 o 
  -5   3  15      494.60      554.59     41.08 o 
  -4   3  15      253.45      345.48     24.99 o 
  -3   3  15       28.74       39.28     15.34 o 
  -2   3  15       37.18       14.57     11.70 o 
  -1   3  15      196.61      187.40     33.87 o 
   0   3  15     3412.86     3503.06    143.08 o 
   1   3  15     1991.33     2017.08    111.51 o 
   2   3  15      173.95      170.91     37.18 o 
   3   3  15       23.18       65.67     28.95 o 
  -5   4  15       51.00       74.57     24.87 o 
  -4   4  15      971.71      912.92     53.66 o 
  -3   4  15       89.63      101.93     20.19 o 
  -2   4  15      115.19      113.50     30.33 o 
  -1   4  15     1035.75     1043.28     79.45 o 
   0   4  15       78.17      -16.57     27.93 o 
   1   4  15      697.39      610.66     61.85 o 
   2   4  15      243.04      161.98     32.87 o 
   3   4  15     1090.70      928.25     80.81 o 
  -5   5  15       12.80        0.55     17.75 o 
  -4   5  15     1106.53     1210.37     71.09 o 
  -3   5  15     2039.48     2208.36     85.89 o 
  -2   5  15      157.05      214.25     42.67 o 
  -1   5  15       52.66       54.61     15.61 o 
   0   5  15      257.34      243.86     28.47 o 
   1   5  15       23.12       21.37     14.29 o 
   2   5  15        1.21      -15.63     24.77 o 
   3   5  15      779.90      650.73     67.34 o 
   4   5  15      330.46      339.11     48.51 o 
  -5   6  15      134.64      213.35     39.67 o 
  -4   6  15      285.46      344.15     48.21 o 
  -3   6  15     1801.19     1948.17    110.86 o 
  -2   6  15      370.23      472.47     57.56 o 
  -1   6  15      594.12      596.32     67.96 o 
   0   6  15      134.27      139.83     22.92 o 
   1   6  15      285.59      261.91     31.50 o 
   2   6  15       15.78        6.54     14.42 o 
  -4   7  15     2711.63     2831.21    133.57 o 
  -2   7  15       10.84      155.96     43.22 o 
  -1   7  15      357.63      449.07     45.05 o 
   0   7  15       26.50       33.29     19.82 o 
   1   7  15       72.58       86.24     20.37 o 
   2   7  15      225.61      201.26     36.88 o 
   3   7  15      787.81      750.46     68.68 o 
  -4   8  15      346.67      357.52     49.08 o 
  -1   8  15      574.25      593.44     43.46 o 
   0   8  15       73.56       79.80     47.96 o 
   1   8  15      297.41      357.03     45.95 o 
   2   8  15      755.13      729.06     73.96 o 
   3   8  15      568.71      667.37     65.93 o 
  -4   9  15      152.75      148.83     33.95 o 
  -1   9  15       95.08       89.80     25.34 o 
   0   9  15     3708.68     3590.96    149.64 o 
   1   9  15       38.48       62.71     27.46 o 
  -1  10  15      978.67      983.91     77.96 o 
   0  10  15       63.10       55.10     24.47 o 
  -1  11  15      270.27      287.67     44.47 o 
   0  11  15     4122.05     3949.88    166.31 o 
  -4   0  16      168.95      158.18     29.81 o 
  -3   0  16     1439.36     1365.04     85.80 o 
  -2   0  16     1553.74     1804.69    101.12 o 
  -1   0  16     4178.35     4218.44    157.35 o 
   0   0  16        5.81       22.87     21.36 o 
   1   0  16       77.18      100.22     29.06 o 
   2   0  16     2118.33     2016.90    117.91 o 
  -5   1  16      114.14      181.07     35.96 o 
  -4   1  16      312.72      315.83     29.94 o 
  -3   1  16     1507.75     1542.33     65.05 o 
  -2   1  16     2289.79     2432.57     88.43 o 
  -1   1  16      689.95      725.39     47.05 o 
   0   1  16      353.81      386.77     36.21 o 
   1   1  16     1663.72     1686.93     74.24 o 
   2   1  16        0.72      -16.62     16.62 o 
  -5   2  16     1771.03     1737.14    107.04 o 
  -4   2  16      296.47      283.96     29.11 o 
  -3   2  16       15.68       20.82     14.63 o 
  -2   2  16      242.63      206.17     34.08 o 
  -1   2  16     2539.03     2548.65     87.54 o 
   0   2  16        9.29       21.93     15.13 o 
   1   2  16      139.17      130.65     23.74 o 
   2   2  16     1086.20     1132.15     62.81 o 
  -5   3  16      133.81      157.52     25.16 o 
  -4   3  16      731.19      749.37     70.11 o 
  -3   3  16       61.90      104.94     20.43 o 
  -2   3  16      548.14      609.96     42.48 o 
  -1   3  16      230.68      212.42     25.85 o 
   0   3  16       20.74      -18.26     28.28 o 
   1   3  16     1154.56     1040.24     84.53 o 
   2   3  16      295.44      274.21     44.80 o 
  -4   4  16       45.51       61.94     53.37 o 
  -3   4  16        6.28       17.37     13.57 o 
  -2   4  16      134.20      125.13     20.83 o 
  -1   4  16      125.61       77.45     25.97 o 
   0   4  16        1.76      -16.57     25.32 o 
   1   4  16      596.98      448.78     55.96 o 
   2   4  16     1294.47     1138.55     90.55 o 
  -4   5  16      527.86      639.99     66.82 o 
  -3   5  16       11.99       19.40     36.52 o 
  -2   5  16      168.48      192.39     42.08 o 
  -1   5  16      142.25      116.02     32.54 o 
   0   5  16      128.01       97.48     29.10 o 
   1   5  16      228.30      257.42     43.37 o 
  -4   6  16       85.60       68.19     25.28 o 
  -3   6  16       13.76      112.22     38.35 o 
  -2   6  16       64.20      107.51     35.63 o 
  -1   6  16      536.71      571.63     62.65 o 
   0   6  16        0.61        9.63     11.70 o 
   1   6  16       25.81        5.94     12.52 o 
  -2   7  16      531.76      641.66     71.84 o 
  -1   7  16      119.25      177.02     49.41 o 
   0   7  16      191.04      174.55     26.62 o 
   1   7  16      193.41      185.24     38.13 o 
  -1   8  16      366.58      408.93     49.00 o 
   0   8  16       50.65       30.38     20.40 o 
   1   8  16      597.77      553.47     63.84 o 
   0   9  16      242.43      245.57     42.14 o 
   0  10  16       16.04       44.01     23.96 o 
  -4   1  17        1.39      -13.60     13.60 o 
  -3   1  17       44.11       12.83     27.92 o 
  -2   1  17        9.70       -5.08     25.49 o 
  -1   1  17      105.85       87.14     19.05 o 
   0   1  17      706.17      624.46     47.08 o 
   1   1  17        0.34       -4.32     13.09 o 
  -4   2  17      238.58      215.39     32.44 o 
  -3   2  17      268.94      249.12     28.78 o 
  -2   2  17     1575.95     1602.93     70.95 o 
  -1   2  17      857.18      909.07     54.88 o 
   0   2  17      343.08      351.59     38.65 o 
  -4   3  17      203.19      234.98     56.00 o 
  -3   3  17      249.02      285.52     30.88 o 
  -2   3  17       19.18       -2.69     15.40 o 
  -1   3  17      136.71       71.50     26.92 o 
   0   3  17      740.38      748.65     51.40 o 
  -4   4  17      313.83      430.70     56.77 o 
  -3   4  17      106.76      105.41     20.49 o 
  -2   4  17      822.46      816.49     52.01 o 
  -1   4  17       99.39       82.34     17.91 o 
   0   4  17      969.69      967.28     84.58 o 
  -4   5  17        0.91       94.58     36.10 o 
  -3   5  17      556.01      594.55     44.87 o 
  -2   5  17      175.79      183.98     41.80 o 
  -1   5  17      313.33      360.61     55.45 o 
  -3   6  17       30.05       25.37     17.27 o 
   0   7  17        2.70       27.12     21.75 o 
   1   7  17      574.09      553.66     64.87 o 
   0   8  17      595.45      543.83     62.79 o 
  -4   0  18     1573.10     1569.71     99.42 o 
  -3   0  18       14.31      -29.17     29.17 o 
  -2   0  18      110.57      160.16     37.19 o 
  -1   0  18     2468.34     2522.04    131.93 o 
  -4   1  18      735.36      722.56     47.87 o 
  -3   1  18     1217.72     1287.62     64.66 o 
  -2   1  18     2463.31     2549.89     92.71 o 
  -1   1  18       72.35       92.10     30.42 o 
  -4   2  18     1024.37     1054.32     57.72 o 
  -3   2  18       21.68       17.26     17.65 o 
  -2   2  18      120.20      135.94     25.25 o 
  -4   3  18       15.05       38.04     26.35 o 
  -3   3  18      475.68      497.94     44.98 o 
  -2   3  18      754.57      689.00     69.05 o 
  -3   4  18      166.76      134.75     31.88 o 
  -2   4  18      149.52      109.58     28.70 o 
  -3   5  18      230.52      311.43     46.38 o 
  -3   6  18        8.91      -16.64     22.29 o 
                                                 
